# Supplementary material for: Stochastic events can explain sustained clustering and polarisation of opinions in social networks
Source: Sci Rep. 2021 Jan 14;11:1355. doi: 10.1038/s41598-020-80353-7 (PMC7809277; doi:10.1038/s41598-020-80353-7)
Supplement: Supplementary file 1 — Supplementary Information. [file 41598_2020_80353_MOESM1_ESM.xlsx]

## Sheet: 7 groups of 70
PARAMETERS
Degree	5		5	5		2	10		5	5	5		5	5	5		5	5	5	5		5	5	5
Homophily	0.8		0.2	0.5		0.8	0.8		0.2	0.5	0.8		0.8	0.8	0.8		0.8	0.8	0.8	0.8		0.8	0.8	0.8
Event size	0		0	0		0	0		0.8	0.8	0.8		0.2	0.5	0.8		0.8	0.8	0.8	0.8		0.8	0.8	0.8
Event probability	0		0	0		0	0		0.1	0.1	0.1		0.1	0.1	0.1		0.01	0.02	0.2	0.5		0.1	0.1	0.1
Event duration	0		0	0		0	0		5	5	5		5	5	5		5	5	5	5		1	10	25
EQUATION 6	0.352		0.088	0.22		0.352	0.352		0.239369	0.598423	0.957477		0.503369	0.730423	0.957477		0.855614	0.884329	0.992	1.04068		0.884329	0.992	1.04068
0.44
0.08
MODELLED CONFLICT LEVELS
mean (timesteps 500-1000)	0.277466		0.0370335	0.0987205		0.30531	0.257035		0.269766	0.413176	0.772447			0.529641	0.73504		0.632267	0.654815	0.74585	0.783953		0.654421	0.752685	0.742457
stdev (timesteps 500-1000)	0.010676		0.00234418	0.0050158		0.0106717	0.00724142		0.105195	0.0233359	0.0486615			0.0300027	0.0360965		0.0370096	0.0497894	0.0356845	0.0371906		0.0305261	0.0527469	0.0510354
	Network degree 5		Network degree 5	Network degree 5		Network degree 2	Network degree 10		Network degree 5	Network degree 5	Network degree 5		Network degree 5	Network degree 5	Network degree 5		Network degree 0	Network degree 5	Network degree 5	Network degree 5		Network degree 5	Network degree 5	Network degree 5
	Homophily 80		Homophily 20	Homophily 50		Homophily 80	Homophily 80		Homophily 20	Homophily 50	Homophily 80		Homophily 80	Homophily 80	Homophily 80		Homophily 80	Homophily 80	Homophily 80	Homophily 80		Homophily 80	Homophily 80	Homophily 80
	Event size 0		Event size 0	Event size 0		Event size 0	Event size 0		Event size 80	Event size 80	Event size 80		Event size 20	Event size 50	Event size 80		Event size 80	Event size 80	Event size 80	Event size 80		Event size 80	Event size 80	Event size 80
	Event probability 0		Event probability 0	Event probability 0		Event probability 0	Event probability 0		Event probability 10	Event probability 10	Event probability 10		Event probability 10	Event probability 10	Event probability 10		Event probability 1	Event probability 2	Event probability 20	Event probability 50		Event probability 10	Event probability 10	Event probability 10
	Event duration 0		Event duration 0	Event duration 0		Event duration 0	Event duration 0		Event duration 5	Event duration 5	Event duration 5		Event duration 5	Event duration 5	Event duration 5		Event duration 5	Event duration 5	Event duration 5	Event duration 5		Event duration 1	Event duration 10	Event duration 25
	54.505		46.465	49.604		55.5558	55.9167		45.6799	50.7598	58.8695		56.6482	57.06	57.8818		58.7703	56.8613	58.0894	55.2892		56.7111	56.3501	59.8781
	53.5017		41.0262	43.6533		55.6584	54.8677		40.1509	44.4485	58.2442		55.1454	56.0608	56.727		57.8566	55.9144	59.8347	54.4529		55.8353	55.2836	59.1066
	52.9743		37.5648	38.5958		55.3012	53.8479		37.2387	40.2783	57.6264		53.9948	55.5764	55.955		57.3365	55.7107	60.4517	55.2938		54.7838	54.8136	58.021
	52.8458		34.5461	37.2803		54.6825	53.2233		35.1395	38.5771	58.2937		53.5591	54.8851	54.9676		57.2643	55.4252	60.7261	55.9266		54.4011	54.7946	57.0774
	52.5552		32.6766	36.5238		54.6495	52.9141		33.7195	40.4033	58.4112		52.6943	53.8131	54.6704		57.2177	54.6979	60.7483	55.7428		54.1851	54.4694	56.6344
	52.103		31.8747	34.5397		54.6907	52.1375		32.6144	41.5735	58.6403		51.9737	53.555	54.4619		56.4605	54.2183	60.0045	54.9621		53.6264	54.4222	56.6448
	51.8163		31.2198	33.4487		53.8724	51.724		31.9533	41.1259	58.9212		51.196	53.0449	54.4089		55.6876	53.94	59.798	54.3427		53.0269	53.9898	56.6822
	51.2347		30.8339	32.7074		53.7032	51.5897		30.0752	39.1968	59.3122		50.4376	52.6497	53.7943		55.0146	53.2804	59.5333	53.7716		52.7745	54.3075	57.356
	50.8031		29.7614	31.5009		53.4206	50.8783		29.1171	37.7388	59.8467		50.2267	52.4017	53.23		54.6683	52.8601	59.3851	53.2321		52.7689	54.6104	57.092
	50.443		28.8313	30.2053		52.9486	50.4377		28.4107	37.5613	59.9343		49.3654	51.8302	52.5262		54.3466	52.4117	59.7484	52.802		52.6429	54.6492	57.4436
	50.281		28.8769	29.9965		53.2429	50.0448		27.9183	36.813	60.058		48.9081	51.2811	52.6284		54.386	52.5837	59.1814	52.4336		52.13	54.5553	58.1711
	49.9723		28.9337	29.1515		52.5458	49.7184		27.2099	37.1162	59.8269		48.3019	50.9924	52.1527		53.9247	51.9416	58.8646	54.1646		51.8034	54.4474	58.7411
	49.9507		28.0651	28.69		52.0368	49.3732		27.3381	38.6969	60.3594		47.992	50.7433	51.9109		54.4146	51.8016	58.577	55.2923		51.7404	54.3911	58.8756
	49.4458		27.6733	27.9874		51.481	49.3702		26.8761	37.7214	60.4702		47.7289	50.8153	51.8485		54.4225	51.6369	58.5293	55.9223		51.6381	54.3512	58.6408
	49.2118		27.3027	27.574		51.4084	49.1038		26.3827	38.6863	60.5795		47.5048	50.9845	53.973		55.4395	51.5961	58.3223	56.1205		51.7077	54.4863	59.2507
	49.1738		27.0302	27.016		50.6858	49.037		26.3861	41.0809	60.7386		47.0993	51.2147	56.6852		55.9397	51.3963	58.2127	56.1827		51.7047	54.4857	59.2572
	49.1823		26.2358	26.23		50.4339	48.6962		25.6693	41.0823	60.8998		46.6098	51.5194	57.6171		56.0404	51.3473	57.9873	56.474		51.4142	54.4568	58.8528
	49.1397		25.7468	26.1027		50.0347	48.2752		25.9464	42.8136	60.569		46.4483	51.8998	57.6139		56.0673	52.3044	58.0525	56.5605		51.6941	54.5719	58.9467
	48.6877		25.666	26.1254		49.5518	48.1611		25.2748	42.7444	60.7635		45.9568	51.9437	58.1272		56.3897	52.8037	58.0725	56.8538		51.8514	54.7809	59.5817
	48.3554		25.0973	25.9941		49.4325	47.8789		27.206	42.1756	60.4408		45.1823	52.2337	58.7024		57.036	52.7827	57.9999	57.4898		51.9295	54.6834	61.0197
	47.7877		24.7607	25.3907		49.2989	47.6434		24.8596	41.6611	60.5677		44.9647	52.6194	59.9423		57.8224	52.4426	57.8566	57.6645		51.9559	54.5815	61.5701
	47.226		24.5857	25.8808		48.6843	47.4887		23.5339	41.8291	60.6828		44.608	52.7766	60.4477		58.0441	52.4118	57.7016	55.4514		52.3828	54.0776	62.7194
	47.2947		24.5789	25.8078		48.3458	47.268		28.1655	40.9491	60.5431		44.1456	52.8127	60.5339		58.0126	52.2588	57.8443	54.6428		52.4586	53.8974	63.7382
	46.9662		24.3848	25.5965		48.217	47.3665		24.6834	40.6129	60.6654		44.2557	53.1049	60.3052		58.015	52.3846	58.0333	54.3518		52.6439	53.8486	64.6498
	46.963		24.4808	25.6172		48.3693	47.0049		22.3986	40.509	60.9928		44.2996	53.1481	60.2501		57.462	52.4602	58.2333	53.7985		52.9247	53.8931	64.8613
	46.7097		24.0533	25.7024		48.0607	46.8919		22.4629	40.0386	60.7958		43.9851	52.8695	59.9486		57.6264	53.0257	57.9303	53.7528		52.6385	54.1101	65.6125
	46.4136		23.7081	24.7489		48.2747	46.7566		21.6831	39.6273	61.031		43.9445	52.5377	58.9967		57.5769	52.8882	57.5098	53.5709		52.6567	54.1078	66.1166
	46.5547		23.5177	24.6246		48.081	46.496		21.4006	39.38	61.4264		43.7718	52.6102	58.4262		58.0952	52.9557	57.0443	53.3557		52.7444	53.8907	65.8718
	46.6249		23.4376	24.5477		48.0378	46.139		23.0796	39.2989	61.232		43.793	53.0334	57.7217		57.758	52.7933	56.5586	53.6964		52.2532	54.1155	65.9448
	46.4982		23.1899	24.4073		48.0044	45.8722		22.3162	39.342	60.8805		43.5614	52.9512	56.8448		58.1841	52.7609	56.0528	53.7668		52.6735	53.9988	66.0669
	46.009		23.2134	24.324		48.0081	45.5428		20.8381	39.4466	61.3911		43.2598	53.0082	56.1356		58.2427	54.3856	55.8007	53.8934		52.8668	54.0078	66.5432
	45.7538		23.1592	24.814		47.8732	45.6712		21.1422	39.59	61.2401		42.8085	53.0836	55.9463		58.4138	57.027	55.7242	53.7547		52.722	54.0006	66.7594
	45.6021		22.991	24.7029		48.0988	45.8547		19.5228	39.5784	61.3927		42.7805	53.0116	55.3933		58.2008	58.5845	55.3442	53.8538		52.9578	53.9661	66.8605
	45.1888		22.4378	24.5318		48.222	45.8418		19.5505	39.4243	61.7338		42.2839	52.5805	55.4787		58.1538	59.2638	54.9952	53.8074		52.7306	53.762	66.654
	45.1357		22.4221	24.4714		48.043	45.7088		18.7977	39.4883	61.517		42.4056	52.339	55.5601		57.999	60.0148	54.6773	53.7417		52.7256	54.1342	66.8932
	44.6608		22.0179	24.2868		48.1033	46.1197		19.1758	38.7495	61.3334		41.7819	51.9082	55.1505		57.9323	60.3628	54.286	53.9148		52.8944	54.1677	67.269
	44.2832		21.9589	24.2974		48.3717	45.5701		18.0072	39.2747	61.232		41.3911	51.8617	54.9759		57.8227	61.1478	54.451	53.7865		52.9533	54.192	67.6562
	43.727		21.6863	24.2595		48.1633	45.6142		17.8039	38.7604	61.0989		40.5615	51.1874	55.0589		57.8774	61.5805	54.8418	53.3317		52.5274	54.2247	67.8739
	43.4404		21.4898	23.9581		48.0689	45.2851		17.7356	39.3919	61.0335		40.2316	52.3148	55.6104		57.7541	61.5653	54.7446	57.198		52.5616	54.6933	67.5905
	43.1979		20.8483	23.5243		48.0378	45.2915		17.156	38.7313	61.3515		40.0215	53.7302	55.538		58.0832	61.8054	55.1243	58.7902		52.5319	54.517	67.5406
	43.1279		20.8342	23.4239		47.9768	45.465		17.4333	38.76	61.392		39.6593	54.833	55.4597		58.2587	62.1633	55.0207	59.1161		52.5945	54.4772	67.6039
	42.4416		20.7572	23.4652		47.8456	45.1865		15.7808	39.1712	61.2111		38.7065	54.883	55.2686		58.2788	62.3363	55.0566	58.9229		52.292	54.2525	67.7482
	41.9783		20.6583	23.431		47.3508	45.205		16.7437	38.6013	61.9448		37.8784	55.6978	54.7773		58.2904	62.4257	55.5877	58.5488		52.7011	54.1591	67.9373
	41.4732		20.3575	23.3249		47.3221	45.3108		15.4427	38.4254	61.9212		37.1795	56.0573	55.2575		58.0251	62.2323	55.3282	62.2562		52.5735	54.3677	67.9709
	41.0158		20.3321	22.5461		47.47	45.5889		15.4923	38.0791	61.8438		35.8423	56.164	55.2778		57.7503	62.4606	55.2022	62.9847		52.3342	54.1655	67.7872
	40.2122		20.314	22.7668		47.5984	45.3947		15.3899	37.7462	61.88		34.9842	56.5458	55.3373		57.7128	62.2853	55.4535	64.9044		52.3954	54.2575	67.5625
	39.4978		20.0322	22.544		47.246	45.5341		15.1867	37.6993	61.8325		34.0365	56.5777	54.9942		57.4083	62.2867	54.8021	67.2945		51.6095	54.2523	67.5629
	39.164		19.945	22.4153		47.343	45.5502		14.9469	37.6539	61.5839		33.435	56.5895	55.2574		57.403	62.4053	55.1858	67.064		51.8262	54.299	67.4155
	38.1736		19.7184	22.0998		47.4597	45.2158		14.6514	37.6188	61.3948		33.0235	56.6994	55.3376		57.3402	62.231	55.4831	67.6644		51.4488	54.8884	67.4526
	37.4009		19.5072	21.8859		47.3268	45.1974		15.2035	37.3939	61.6601		32.5267	56.6272	55.199		57.2196	62.3546	55.1403	67.4622		51.3612	54.6269	67.2457
	36.354		19.1605	22.0558		47.4589	44.9295		14.6306	37.328	61.5549		31.9915	56.5435	54.8966		57.174	62.6047	55.1887	64.357		51.3843	54.8452	67.2241
	35.1402		19.0699	22.0004		47.7998	45.0961		15.45	38.2422	61.2124		31.6869	56.3319	54.6718		57.3028	62.7397	55.134	61.8701		51.2401	54.9465	66.9729
	34.3322		18.9825	22.0267		47.597	45.084		15.8473	38.6471	61.0632		31.7737	56.142	54.4727		57.433	62.7416	55.5213	61.3914		51.3323	54.9349	66.9059
	33.9816		19.0227	22.0402		47.4545	45.2375		14.64	38.1488	60.976		31.7111	54.2553	53.6631		57.1014	62.7012	55.46	61.1161		51.4858	55.3863	67.0144
	33.7542		18.5941	21.5409		47.4911	44.9199		14.5907	38.2964	60.6429		31.8304	52.907	52.891		57.3001	62.8963	55.6917	60.9045		51.3143	58.8569	67.1068
	33.4277		18.6364	21.8138		47.621	44.7293		15.7235	37.9621	60.8612		31.6757	53.0565	52.8447		57.6857	63.0369	56.4086	66.2675		51.1407	60.8085	66.8328
	33.0823		18.6462	21.5106		47.9206	44.8803		15.318	38.0938	61.0444		31.6175	53.1889	52.5356		58.046	63.1204	56.2267	68.7033		51.1111	62.6258	66.9127
	32.8821		18.4326	21.4289		48.1236	45.1277		15.0955	38.2794	61.0398		31.1956	52.5959	52.6385		58.1288	62.9769	56.0723	70.0102		50.9258	63.6933	66.8914
	32.4813		18.5262	21.3331		48.1838	45.1941		15.2035	38.1487	61.1551		31.2172	52.5165	52.311		58.7185	63.0012	56.2857	69.4815		51.0258	65.257	67.4198
	32.6275		17.9501	21.0518		48.1766	45.3806		15.9357	37.2052	61.474		31.0147	53.0462	52.3316		58.4637	62.7452	56.5556	70.0829		51.2036	65.6417	67.5691
	32.163		17.9263	21.0432		48.0339	45.1179		14.4434	37.6892	61.4895		31.1134	53.9044	52.1087		58.7908	62.9967	56.51	70.3656		50.9488	66.2252	67.2666
	31.9747		17.8529	20.9055		48.0085	45.297		14.9792	37.6439	61.5358		31.1694	54.4206	52.0457		59.0817	63.1097	56.0224	70.4173		50.9954	67.8588	67.4917
	32.0509		17.8292	20.8481		47.8991	45.1405		13.9033	37.8347	61.9418		31.0002	54.2303	51.9709		58.7814	63.2583	55.7879	70.9061		51.0728	69.7638	67.0631
	31.7761		17.7728	20.9105		47.7379	45.1113		12.8976	37.9711	61.7423		30.7505	55.0511	51.9958		58.978	63.0108	58.7102	70.7273		50.9721	70.9537	67.1129
	31.5232		17.8986	20.7645		47.5141	45.5346		13.9249	37.6426	62.2181		30.4294	55.0869	52.9307		59.1535	62.6135	60.1177	70.4881		51.2427	71.5618	67.1901
	31.2208		17.4597	20.7782		47.6688	45.6211		12.9792	37.2831	62.4746		30.2677	55.3621	53.093		59.366	62.8697	60.1877	70.419		51.1869	71.8366	67.4435
	31.2377		17.4559	21.0446		47.7301	45.8131		12.7309	38.1051	62.8133		30.326	55.1601	53.9316		59.3848	62.8664	61.0381	70.4515		51.1801	72.0018	67.1298
	30.9764		17.4593	20.6302		47.7865	45.881		13.6793	37.407	63.0643		30.3199	54.9262	54.3565		59.1812	62.6352	61.4124	70.1993		50.6297	72.4352	67.5337
	31.1898		17.068	20.3583		47.7294	45.7012		13.9881	38.1178	63.3842		30.1976	55.3066	54.7352		59.0005	62.5265	61.5295	69.9352		50.6944	72.4048	69.6198
	31.3971		17.3096	20.3421		47.743	45.9712		12.665	37.6614	63.3345		30.351	55.7277	54.2554		59.0916	62.6707	61.5849	69.4837		50.7825	72.0504	71.087
	31.6053		17.3165	19.9259		47.9368	45.7769		13.694	37.7854	63.3423		30.1951	56.0115	54.557		59.0647	62.4691	61.1124	69.2167		50.9465	72.2235	73.5014
	31.4162		17.1115	20.0631		47.7974	46.2856		21.2276	38.297	62.9519		29.9307	56.016	54.5742		59.3131	62.5446	62.4841	68.7433		50.8918	72.1994	74.4632
	31.1572		16.8542	19.9324		47.8023	46.6866		37.8299	38.4272	63.5524		29.9262	55.8238	56.9823		59.235	62.5319	63.6092	68.7309		50.9249	72.3703	74.819
	30.8322		16.5604	20.0378		47.8059	46.4749		29.6916	39.2489	63.2918		29.698	55.6424	57.259		59.171	62.9211	63.887	68.8342		51.1559	72.0464	75.1002
	30.6778		16.5797	20.335		48.0491	46.3811		27.4366	39.3975	63.3961		29.7788	55.9781	59.1245		59.2465	62.9199	64.5265	68.9863		51.3862	71.6722	75.3674
	30.6076		16.1997	20.2259		47.932	46.225		26.1248	39.3711	63.4215		30.0062	55.6807	59.1863		58.7484	62.9964	65.0052	68.5785		51.7313	71.8553	75.5464
	30.3959		16.1628	20.2809		48.2051	46.4208		25.2067	40.0075	63.7998		29.9308	55.9761	59.3544		58.6293	62.694	65.4737	69.3972		51.8398	72.0439	75.7196
	30.1943		16.2423	20.1756		48.2322	46.3838		24.39	39.555	63.7672		29.8611	55.925	60.3218		58.435	62.5982	65.293	69.7562		51.645	72.1919	75.7347
	30.084		16.4606	19.9837		48.015	46.7952		23.4161	39.973	63.9362		29.9557	55.6127	60.6279		58.6676	62.3225	65.5047	70.1398		52.0939	72.0861	75.8475
	30.2815		16.9182	20.2212		48.1335	47.1566		26.2951	39.5435	64.349		29.9284	55.4975	60.8392		58.4127	62.4323	65.529	72.1663		52.0398	72.2251	75.7502
	30.0884		16.9562	20.013		48.1104	47.2287		28.2349	39.6772	64.41		29.5354	55.037	60.8585		58.4302	62.3333	65.4054	73.0914		52.1157	72.2133	75.6734
	30.1785		16.342	19.7473		48.5479	47.528		28.0189	39.9425	64.6309		29.4724	55.3066	60.7053		58.1881	62.5825	66.102	73.4388		52.0797	69.8223	75.9951
	30.2498		15.9214	19.3774		48.8535	47.8457		24.5717	39.9421	64.6567		29.6948	55.4253	60.4382		58.3101	62.807	66.3959	72.9101		52.3586	69.1785	76.3665
	30.3258		15.366	18.9433		48.6454	48.0087		22.1669	39.4949	64.5735		29.6859	55.6087	60.2883		57.9955	62.6888	66.7628	72.824		52.1771	68.8499	76.6532
	30.2756		15.0086	18.6048		48.5278	48.0413		18.8314	39.3661	64.6969		29.5711	55.3882	60.2929		58.4326	62.3572	66.5589	72.6718		52.2495	67.4377	76.7802
	29.9475		15.172	18.6368		48.6071	47.9374		18.2406	39.3956	64.8236		29.7595	55.4396	60.3542		58.5272	62.6185	66.431	72.3628		52.0378	66.7936	76.6217
	29.8781		15.0701	18.7792		49.1148	48.3512		29.8169	39.2942	64.6519		29.7463	55.4513	60.2795		58.5138	62.1653	65.7727	72.1323		52.0399	66.7601	76.4968
	29.8324		15.1845	19.1973		49.1951	48.495		43.6859	39.0541	64.908		29.561	55.5495	60.4373		59.0752	62.5194	65.8929	74.0863		51.8693	66.8426	76.5483
	29.6729		15.3985	19.0394		49.3381	48.2079		41.3309	38.896	65.2327		29.3932	55.3004	60.2717		62.1889	62.2433	65.5893	75.2539		51.9633	66.7332	76.5406
	29.6445		15.6368	19.0713		49.3148	47.8593		35.447	38.804	66.056		29.0569	55.4117	60.2083		66.0127	62.5797	65.3838	76.3578		52.0779	66.8542	76.5421
	29.4691		15.2819	18.8962		49.5685	47.8104		42.0395	38.6836	67.2647		28.9134	55.3656	60.1763		67.4553	62.5619	66.3539	76.9571		52.2543	66.9626	76.2903
	29.8777		15.0645	19.2638		49.8135	47.7906		37.2712	38.7172	69.8875		29.0285	55.227	60.3003		67.9709	62.8644	66.7386	77.6204		52.2731	66.8973	76.3554
	29.9384		14.8231	18.9395		50.0466	48.1554		34.7428	39.3441	69.8907		28.7136	55.1961	59.949		68.1698	62.8164	67.3037	77.3712		52.3957	66.7101	76.4043
	29.753		14.7833	19.0101		50.2524	48.3345		33.1153	40.0869	70.5256		28.5567	55.2552	59.831		68.6838	62.7741	67.8711	77.4067		52.7505	66.7112	76.5524
	29.7128		14.9322	19.0581		50.4177	48.1337		31.7827	39.9417	70.4818		28.592	53.5898	60.0924		69.3984	62.6868	68.2213	77.3997		52.7316	66.751	76.4399
	29.77		14.6595	19.1374		50.4459	48.09		30.2264	40.9969	70.3554		28.3817	52.7915	59.8919		71.5988	62.8624	68.0145	77.5383		52.3331	66.9407	76.1991
	29.7533		14.1969	18.7777		50.3703	47.8868		28.6146	41.0589	70.2978		28.3797	53.1077	60.2663		71.6132	63.091	68.1165	75.6505		52.753	67.2299	76.1481
	29.7198		14.0571	18.7529		50.5509	47.5615		28.1542	41.7365	70.2788		28.0385	52.4753	60.1362		71.3332	63.3131	68.1273	75.4164		52.8713	67.1513	76.2848
	29.8081		13.7541	18.9092		50.5688	47.6225		26.9163	41.3754	69.9542		28.1184	52.7379	60.5065		71.244	61.0418	73.8545	73.3492		57.0359	67.1897	75.93
	29.8783		13.6717	18.7994		50.4994	47.7912		26.3552	41.5617	70.1944		27.9644	52.2875	60.524		71.3801	60.2166	73.6091	72.0059		57.1936	67.2005	75.8428
	29.872		13.6136	19.0294		50.4418	47.5872		25.7008	40.7947	70.2096		27.6136	51.6481	60.1216		72.5706	60.7056	73.4494	71.9362		57.0343	67.4278	76.0716
	30.0345		13.9328	18.9011		50.3915	47.5912		25.0033	39.8558	70.1386		27.8475	51.2687	59.6417		73.0435	60.7263	73.2423	71.7099		56.7926	67.2495	76.1669
	30.2099		13.9533	18.5633		50.1681	47.4748		24.5306	39.8834	70.1371		27.608	51.838	59.5119		73.2807	60.8891	72.6348	71.884		57.0044	66.9971	75.7482
	30.2862		13.7258	18.4259		50.2766	47.4573		24.3814	40.6203	69.8984		27.801	51.8465	59.3243		73.0176	60.8833	72.5879	72.0137		58.4502	67.1937	75.6917
	30.1522		13.5623	18.6395		49.83	47.4528		23.4957	40.7474	69.5633		27.6	51.8741	59.4454		72.4643	60.4022	72.8898	73.2245		57.8984	67.0636	75.7901
	30.35		13.511	18.6173		49.5336	47.5571		22.7672	40.5488	69.614		27.4921	51.9986	59.5166		72.1614	60.6627	73.3805	76.4528		57.3313	66.8648	75.7956
	30.4616		13.4007	18.9274		49.4148	48.1336		22.519	40.4457	69.6863		27.2664	51.6671	59.3871		71.8575	60.3345	73.3663	79.3297		57.585	66.7061	75.6545
	30.1169		13.1483	18.8972		49.2894	48.0799		21.8932	39.9342	69.4955		27.2226	51.8579	59.2428		67.6711	60.6674	74.0367	79.8035		57.5744	67.0523	75.5543
	29.9388		13.1553	18.43		49.4854	48.2296		25.5604	40.3611	69.2337		27.5165	52.1964	58.8578		67.2421	60.1389	73.5686	79.6071		59.0433	66.9068	75.438
	29.9382		13.1027	18.1154		49.6094	48.0038		25.047	39.8073	69.594		27.2874	52.1493	58.8064		65.7334	59.8697	73.3967	79.2293		59.2566	66.9974	75.4041
	29.771		13.0184	17.9229		49.5104	48.0855		24.4904	40.3327	69.7592		27.2275	52.3128	58.8106		66.164	60.191	73.5148	81.1331		59.5762	66.8148	75.4658
	29.6302		13.15	17.5802		49.3619	48.0451		21.7353	40.2082	69.6182		27.1043	52.1516	57.7111		66.3162	60.4801	73.8244	81.5685		59.8135	66.5844	75.2955
	29.9992		13.0356	17.8518		49.2493	48.3471		21.344	40.1069	69.5503		27.1172	51.996	57.8229		66.4372	60.9937	74.3092	82.5694		60.094	66.4896	74.9573
	29.8827		13.295	17.7358		49.3031	48.2415		19.608	40.2101	69.4578		27.0663	52.1904	58.1688		66.6994	60.8258	73.9251	82.445		59.7839	67.2451	75.2372
	30.1086		13.0206	17.798		49.0264	48.2748		18.5978	39.6454	69.4741		27.3036	52.665	58.0243		66.6513	60.9479	73.8113	82.9418		59.6101	71.6049	75.0669
	30.2129		13.1401	18.0959		49.1495	48.3257		14.2414	39.6223	69.5442		27.1443	52.4869	57.7479		66.9594	61.2893	73.7922	82.6967		59.6648	74.4749	75.2137
	30.2076		12.8783	17.7847		49.5237	48.0947		14.5791	40.2586	69.6963		27.4208	52.5274	57.3396		66.7971	61.119	72.7581	82.3318		60.0222	75.5446	75.0443
	30.4268		12.975	17.6455		49.8879	48.2188		42.6967	40.2271	69.6313		27.2536	52.3562	57.3697		66.9296	61.3253	72.0783	82.2397		59.9214	76.1393	75.0118
	30.3703		12.9145	17.462		49.8512	48.1978		36.1161	39.8291	69.2339		27.5604	52.8201	57.2942		66.6969	61.7241	71.4564	82.0365		63.7274	76.6195	74.7585
	30.5661		12.6024	17.0754		49.7604	48.2965		30.7894	40.3398	69.0484		27.0356	52.8517	57.314		66.9111	61.4758	71.6473	81.9063		63.2193	76.7883	74.7012
	30.487		12.1892	16.6254		49.772	48.44		24.6465	42.0731	67.9923		26.9322	53.0029	56.9501		66.6552	61.7332	71.2779	81.7566		63.0126	77.6477	74.8342
	30.4057		12.123	17.083		49.7377	48.5178		22.0781	42.4077	67.4402		26.9128	53.2189	56.8568		66.1244	62.1422	71.0816	81.4514		63.0099	77.7049	75.0475
	30.4011		12.0122	16.8638		50.0363	48.5205		21.1342	42.4861	66.6845		26.729	53.4892	56.3689		66.4735	61.9016	71.0342	81.3478		63.0034	78.1945	75.0887
	30.4832		11.8954	16.72		50.0483	49.0223		21.1966	42.0444	65.8792		26.6674	53.5132	56.247		66.865	61.7059	71.1865	81.1336		63.5791	78.1607	75.0161
	30.4682		12.2402	16.9682		49.9371	49.1044		19.5009	42.7586	64.9608		26.762	53.7621	56.6917		66.9716	61.6999	71.1203	81.0846		63.566	78.187	74.9441
	30.4241		12.3125	16.7026		49.6778	49.0773		19.8232	42.862	65.1426		26.7456	53.9319	58.9857		66.5166	61.8211	69.9036	81.6452		63.5693	78.0552	74.8943
	30.4048		12.7085	16.6435		49.4125	49.231		19.2115	42.8797	64.7251		26.6432	54.0693	60.6684		66.2452	62.3455	69.8057	81.7603		63.6714	78.313	74.6846
	30.3688		12.402	16.5383		49.3433	49.3515		19.1197	42.6366	64.8063		26.5046	54.0496	60.1473		65.9135	62.7435	70.1717	81.2991		63.7862	78.3346	74.5607
	30.2143		12.3563	16.6226		50.0228	49.3544		18.9868	42.5521	64.9392		26.536	54.061	59.1925		66.04	62.7653	69.9095	81.4882		63.7883	78.4856	74.2624
	30.1238		12.3493	16.5921		50.3641	49.4122		18.9486	42.4063	64.8478		26.4883	53.9443	59.0964		65.4491	62.6904	69.9305	81.8424		63.9289	78.4476	74.4126
	30.0685		12.0843	17.0455		50.479	49.3445		19.1394	42.5999	64.52		26.8194	54.0727	59.0585		65.6614	62.8094	70.0018	81.7687		63.9322	78.5093	74.2608
	30.1009		12.0928	16.867		50.1466	49.5013		19.4284	41.6274	64.5043		26.9148	54.3112	59.3156		65.6366	62.6359	72.1454	81.9108		64.3357	78.581	73.982
	30.0679		12.2217	16.8183		49.7602	49.6007		19.6061	41.5444	64.2811		27.1046	55.3621	59.6115		65.5678	62.6351	73.2646	81.4883		64.1422	78.4553	69.0912
	29.9946		11.7319	16.9759		49.7464	49.9381		19.4828	41.2264	63.9822		26.714	55.131	63.6043		65.6942	62.2622	72.7072	81.0375		63.915	78.2617	68.9373
	30.1444		11.4811	16.6675		49.5119	49.8762		19.2396	41.374	64.3553		26.7346	55.327	66.7282		65.6921	62.3864	71.9007	80.8722		64.2745	77.5606	66.7868
	30.0653		10.8118	16.6717		49.1937	49.8433		19.0705	42.0781	64.5208		27.1429	55.9417	67.2641		65.7712	62.6376	71.6847	80.2295		64.3462	76.858	66.5201
	29.9834		11.1747	16.6017		48.9938	49.8979		19.0184	41.9363	64.7383		27.1565	57.2201	68.3648		65.3309	62.3048	71.4736	79.9833		64.3252	75.4299	66.5579
	29.9533		11.0345	16.4925		48.8692	49.8694		17.7871	41.9917	64.8153		27.2142	57.7145	69.4962		65.3822	62.362	71.218	79.4296		64.7742	75.1895	66.3389
	29.9486		10.8317	16.5648		48.6283	49.5481		17.0186	41.1003	64.9632		27.3562	59.0062	69.1633		65.1376	62.5576	71.157	78.5204		64.899	74.66	65.9085
	29.8052		10.9451	16.4308		48.6187	49.6397		17.6556	41.6224	64.912		27.2833	59.4734	69.1125		65.2604	62.5534	71.0578	76.5495		64.8004	74.668	65.4796
	29.6902		10.557	16.6955		49.1109	49.5691		17.4449	41.9078	64.6436		27.3041	59.0565	68.8576		65.3899	62.3228	70.869	76.1526		64.9877	73.9314	65.58
	29.8489		10.755	16.5826		49.1348	49.5816		16.6838	41.2359	64.2168		27.2819	58.5945	68.5019		65.6747	62.4998	71.0276	74.1643		64.9721	73.5722	65.7527
	29.9643		10.6309	16.8497		49.3253	49.6303		15.9957	41.9019	63.987		27.5611	58.0489	68.5503		65.8903	62.4691	70.9761	73.5239		65.2986	73.3526	65.75
	29.9994		10.6715	16.9674		49.2801	49.7341		16.7422	41.2712	63.8701		27.9359	58.1068	72.6919		66.0716	62.1855	70.5739	73.3936		65.5189	73.0007	65.37
	30.0407		10.6024	16.8936		49.7069	50.3084		16.4145	41.8103	63.6946		27.9439	57.7555	75.3451		66.1824	62.153	70.4125	73.0536		65.4684	73.6734	65.2714
	30.0743		10.2403	17.0515		49.8552	50.6104		15.8738	41.9126	63.7592		27.7417	56.7464	75.5718		66.1869	61.849	70.31	72.5773		65.2553	74.8186	64.9048
	30.1129		10.2285	17.0583		50.0211	50.5475		15.7047	41.3656	64.0028		27.4997	56.7431	76.591		66.1037	61.5331	70.2438	72.5949		65.1766	75.9596	64.6708
	29.6957		10.4036	17.2269		50.0032	50.97		21.0314	41.3387	62.9105		27.1707	56.4067	77.0111		66.2238	61.4294	70.3277	72.905		65.3576	76.5068	64.4921
	29.474		10.3479	17.256		49.7425	50.6911		25.7931	41.2867	62.8024		27.0716	56.2495	76.742		65.8674	61.7173	70.282	75.0311		66.8236	76.5458	63.9189
	29.7473		10.4311	17.3548		49.7787	50.8979		23.38	41.8388	63.0354		27.0992	55.5602	78.1711		65.9053	61.716	70.2277	77.9604		66.8787	76.5101	64.02
	29.7306		10.3366	17.4823		49.8658	51.1253		20.5848	41.9216	62.8528		27.145	56.2218	78.537		65.9958	61.5501	70.1607	78.5018		67.4218	76.4532	63.8289
	29.7812		10.1917	17.2561		49.919	51.0404		19.5394	41.3697	62.8296		27.0513	56.1953	78.4429		66.0579	62.1174	70.9826	78.9999		67.5964	76.6163	63.6886
	29.8993		10.2929	17.2277		49.8984	51.0636		19.8988	42.0506	63.1363		26.9871	56.5327	78.4093		66.1718	63.0588	71.8069	80.1698		67.6491	76.9873	63.3278
	29.9126		10.3017	16.6687		49.8921	51.128		19.557	41.9836	63.3559		27.0564	56.8695	78.3166		66.436	64.2285	72.0093	80.6362		67.7218	77.1095	63.6292
	30.0093		10.2202	16.6628		49.8706	51.3886		19.4279	42.5053	63.2706		27.0369	56.6512	78.5649		66.3748	64.4733	71.9235	80.8656		67.2785	77.0041	63.7151
	29.9747		10.2324	16.5296		50.0675	51.28		19.1207	42.7671	63.3369		27.014	56.9133	75.5699		65.7933	65.0771	71.6764	80.5706		67.0083	77.232	65.6906
	30.0771		10.1658	16.3659		50.224	50.6831		19.0426	42.0102	63.4182		27.12	54.4702	75.2691		65.7788	65.7299	71.6359	80.7306		67.3364	77.215	67.0959
	30.2324		10.0933	16.4934		49.9544	50.3634		17.0752	42.0708	63.2657		26.9428	54.5649	74.4708		65.7246	66.2276	71.7089	80.2585		67.6056	77.2428	67.726
	29.9413		10.0634	16.1767		50.4746	50.33		18.293	42.1461	63.096		27.099	52.6632	72.8998		65.5092	66.6916	71.7381	81.5577		67.7897	77.0557	67.8394
	29.8588		9.97692	15.9305		50.2509	50.6301		16.816	42.2626	62.752		27.2088	51.7427	72.0172		65.3969	67.8621	72.0032	82.0889		68.0815	76.7573	68.1711
	29.6318		9.94149	16.1617		50.3355	50.5561		17.7694	42.3438	62.3989		27.364	51.1973	71.5739		65.1469	67.5265	72.0809	82.4331		68.2571	76.6896	68.1136
	29.5063		9.92975	16.2084		50.4358	50.5298		17.8713	42.3284	62.0837		27.3833	51.6505	71.7273		65.9931	67.5962	72.2732	82.4011		68.3461	76.7566	68.2711
	29.4616		9.66034	15.8991		50.4689	50.3365		17.1441	42.8531	62.6382		27.387	51.7242	71.7423		66.2262	67.25	72.5483	82.1203		67.8637	76.7616	67.7358
	29.5135		9.70125	15.6236		50.41	50.1643		16.7849	42.2271	62.8742		27.1907	51.9043	71.851		66.442	67.5467	72.655	82.252		68.188	76.8273	67.3826
	29.4615		9.62372	15.5352		50.081	49.7819		16.1648	42.7754	62.9781		27.4211	52.0466	72.15		66.3715	67.1946	72.8635	82.0627		67.8258	76.9191	67.1195
	29.6031		9.57271	15.3095		50.0729	49.5092		14.3777	42.7097	62.7717		27.4549	52.1652	72.3676		66.7621	66.8784	72.7745	79.1187		67.9299	76.9958	66.7563
	29.5655		9.65292	15.2619		50.0559	49.3668		14.2092	42.7673	62.7856		27.5345	52.4844	71.4272		66.5596	66.625	72.5809	75.9969		67.9376	77.1017	66.3732
	29.4782		9.51817	15.3228		49.9912	49.3772		14.132	41.8208	62.4145		27.6044	52.748	71.0132		66.9214	66.7047	72.9256	75.0752		68.7989	77.207	65.5126
	29.2728		9.56484	15.612		49.9868	49.4343		15.2058	41.8813	62.3094		27.7145	53.1708	70.6235		66.696	66.566	72.6644	74.1968		68.5317	77.3461	64.9604
	29.2311		9.5383	15.5468		49.5979	49.6032		15.8091	41.9179	62.5595		27.5502	53.3876	70.5555		66.4859	66.4114	72.872	74.1873		68.3521	77.1361	63.6107
	29.0649		9.41318	15.2264		49.4906	49.6276		15.364	42.5519	62.6061		27.6949	53.7793	70.393		66.3578	66.2542	72.6062	74.6428		67.7658	77.2285	63.1397
	29.0198		9.63806	15.3929		49.9017	49.8283		13.8637	42.6323	63.0436		27.6777	53.9506	70.4041		66.1585	66.2437	72.647	74.4662		67.5998	77.4855	62.9913
	29.0576		9.54978	15.2634		49.8448	49.5366		13.5849	41.9503	63.8672		27.5273	54.2221	70.4747		66.0499	66.3319	72.6008	76.1419		67.2663	77.5122	62.9848
	29.0262		9.54971	15.3141		49.745	49.1766		14.7744	42.6428	64.2778		27.5937	54.261	70.3617		65.9232	66.3135	72.5806	77.1146		67.1714	77.455	62.655
	28.9411		9.49694	15.2366		49.8844	49.0267		13.3356	42.5117	64.485		27.2692	54.3896	70.3979		65.8025	66.0459	72.7079	77.617		67.2412	77.5753	62.6221
	28.7508		9.48823	15.1995		49.5153	49.1284		12.0321	42.3824	64.7462		27.1547	54.1138	70.3097		65.5079	66.3527	72.8818	77.4114		67.3349	77.849	62.4709
	28.6162		9.6223	15.0337		49.958	49.3163		11.9615	42.2864	64.7452		27.1563	53.967	70.0258		65.4203	66.0022	72.6712	77.3422		67.4173	77.6362	62.0845
	28.4496		9.43551	15.1545		50.0974	49.4187		11.4151	42.4537	64.6031		27.1262	54.3883	69.984		65.3889	66.2646	73.1566	76.9998		67.5828	77.8618	62.2101
	28.4151		9.32562	14.8265		49.9317	49.5161		10.2307	42.6091	64.471		26.9626	54.5737	69.9069		65.0655	66.1315	73.36	76.7872		67.8886	77.969	61.6275
	28.4365		9.32343	14.8733		50.1042	49.1988		10.1655	42.6427	64.6225		26.9135	54.7311	69.8358		65.0192	66.1538	73.0293	77.0067		67.909	77.9777	61.417
	28.2543		9.22343	14.6466		49.7954	48.97		9.40597	42.4702	64.7728		27.0495	54.6825	69.888		65.2519	65.9147	72.8878	77.6836		67.9399	78.0219	61.3513
	27.8977		9.09539	14.9109		49.6953	48.518		8.1887	42.2723	65.1824		27.1579	55.166	69.6732		65.4593	65.4141	72.6676	77.7098		67.8507	78.2835	61.3349
	28.1686		9.09996	14.8898		49.5215	48.201		8.32845	41.8761	66.6976		27.2803	55.1968	69.6743		67.4961	65.5805	72.9685	77.4691		67.6364	78.3842	61.2762
	28.2397		8.97245	14.5749		49.0273	48.457		8.25299	41.746	66.7282		27.338	56.0351	69.4094		69.9697	65.2455	72.7777	77.5462		68.0019	78.3216	60.879
	28.3302		9.01369	14.9801		48.7141	48.3241		10.292	41.7498	66.8367		27.1187	55.8291	69.5721		72.1633	64.9774	72.7954	77.2749		67.7299	77.7849	60.9641
	28.2349		9.04331	14.6967		48.4912	47.9879		8.40272	42.4573	68.0875		27.3493	56.4353	69.6462		72.7279	64.766	72.4223	77.4209		67.64	78.0956	60.7079
	28.4826		9.03395	14.6729		48.5104	47.7745		8.38501	42.8538	68.0863		27.1842	56.6538	69.5651		74.5119	64.3937	72.5051	77.1374		67.3598	77.895	60.6061
	28.2884		8.85146	14.5636		48.1971	48.1098		8.29278	43.0458	69.8672		26.9214	56.3008	69.7084		74.4948	64.4559	72.6152	76.8618		67.5615	77.846	60.7268
	28.2073		8.83474	14.4082		47.8724	48.276		10.4828	43.0756	69.93		26.6554	56.2986	70.4231		75.2622	64.7453	72.8373	76.8125		67.3876	78.0141	60.6075
	28.3068		8.70002	14.3708		47.7148	47.9652		8.1941	43.1421	69.7841		26.5834	56.085	70.8261		75.1257	63.852	73.6477	76.944		67.7267	78.0032	60.2215
	28.4519		8.75438	14.4046		47.2736	48.0189		10.0945	42.3757	69.7957		26.7012	55.696	70.7409		74.9618	63.4303	74.56	76.7786		67.9792	77.8668	60.0874
	28.4531		8.84966	14.061		47.2032	48.283		8.07531	42.2665	69.8302		26.5245	55.6907	72.0308		75.3593	63.2104	74.5995	77.0802		67.9739	78.0713	59.8598
	28.5126		8.86762	14.0794		47.1964	48.4298		9.47996	41.7943	69.8573		26.39	55.5747	72.1485		74.9677	62.6671	77.0429	76.8908		67.6487	77.9668	59.5891
	28.3726		9.23389	14.201		47.2914	48.7976		7.66932	41.6807	69.7633		26.5207	55.0447	72.4721		74.6983	62.7305	76.9938	73.8798		67.6752	77.7675	59.53
	28.2691		9.18681	14.5195		47.2431	48.8591		7.84547	42.398	69.6965		26.5801	54.9903	72.8466		74.8076	62.7101	77.1292	73.3839		67.8226	77.7419	59.5209
	28.3062		9.20826	14.5896		47.6385	48.589		9.72714	41.9043	69.4322		26.6329	53.906	72.7298		74.793	63.2267	76.866	72.4524		67.8449	77.4651	59.4677
	28.2728		9.15163	14.249		47.8779	48.3585		42.3344	41.8669	69.3739		26.3763	53.1501	72.5358		74.885	63.0309	78.8675	72.3935		67.71	77.4948	59.5293
	27.7972		9.36007	14.1867		48.0913	48.3211		38.0154	42.4281	69.1013		26.5006	53.9827	72.4685		74.9239	62.8938	79.7775	72.7479		70.1096	77.5315	59.1518
	27.7616		9.21341	14.1588		48.0807	48.2601		44.8888	41.8879	68.9095		26.6696	54.1163	72.3355		74.4991	62.9234	79.1944	72.2577		69.603	77.4621	59.3415
	27.9693		8.84141	13.8431		48.2872	48.3454		43.85	42.5139	68.9017		26.3986	54.1703	72.1557		74.0708	62.3089	79.0247	72.0551		69.342	77.7041	59.2271
	27.7548		8.71761	14.0638		48.1042	48.235		44.1554	42.3657	68.7588		26.2871	54.6514	73.3184		73.9022	62.2701	80.0034	72.2291		69.3775	77.3414	58.7667
	27.8933		8.92066	14.6403		47.9687	48.3783		46.1766	42.4222	68.6944		26.4599	55.0017	73.4105		73.4861	62.3934	79.705	72.5449		69.4711	77.3609	58.9787
	27.9944		8.79737	14.4215		47.7136	48.279		42.0442	42.6623	68.5393		26.6371	55.4439	73.8881		73.3158	63.2998	80.3342	71.3705		69.0709	77.4011	59.0642
	28.042		8.72352	14.1716		47.5199	48.0789		38.9208	42.1494	68.6821		26.4309	55.9143	74.3526		73.0904	63.5964	80.1828	71.4927		69.2396	77.4909	59.2202
	27.8424		8.77655	14.1113		47.7749	48.4047		37.4094	42.7454	68.5814		26.4644	56.1686	74.4781		73.1456	64.2019	80.0946	71.8667		69.1596	77.5958	59.405
	27.6881		8.7485	14.308		47.4516	48.3402		35.682	42.6878	68.4588		26.6855	55.942	74.3636		72.6402	64.3179	80.0763	71.9939		69.1541	77.8902	59.5269
	27.8416		8.6422	14.1284		47.3267	48.0514		34.5474	43.5363	68.3347		26.4794	56.1581	74.6411		72.4357	63.8649	80.046	72.5579		69.5233	77.8074	59.4921
	27.7429		8.55931	14.2368		47.1617	47.7848		33.8478	44.3221	68.2118		26.4034	56.033	74.7012		72.1649	63.6832	79.9681	72.7236		69.2219	77.4644	59.5586
	27.515		8.45739	14.3232		47.1512	47.9003		32.2204	44.6125	68.1007		26.3844	55.95	74.6154		72.0349	63.8202	80.1747	77.2601		69.2515	77.4913	59.4309
	27.52		8.80808	13.7233		46.6019	47.7533		30.4537	43.96	68.0154		26.0871	55.7686	74.6101		71.9764	63.9615	80.3284	77.4231		68.8961	77.3509	59.6555
	27.2618		8.68774	13.645		46.6317	47.5744		29.616	44.5707	68.0995		26.0773	55.4541	74.71		71.8729	63.955	80.025	77.4954		68.7393	77.5467	59.7558
	27.2599		8.2128	12.8506		46.6173	47.3087		28.0923	44.502	68.026		26.097	55.5414	74.761		71.3762	63.9111	79.7081	78.2658		68.9729	77.2118	60.344
	27.1485		8.01652	12.8364		46.8645	47.3784		27.5092	44.1298	67.7784		25.9395	55.6398	74.8027		71.0474	63.3953	79.735	78.1491		68.9134	77.1505	60.2445
	27.1289		8.11923	12.6449		47.0022	47.2001		33.263	44.3059	65.7886		25.9962	55.768	74.4233		70.5816	63.4047	79.3224	77.2656		68.5632	77.1702	60.3638
	26.9872		8.06066	12.6496		46.9754	47.2173		28.4977	44.1207	65.5947		25.9598	56.2328	74.6921		70.3448	63.6957	78.7995	76.4249		68.1386	77.0788	60.4582
	27.033		8.13002	12.892		47.1414	47.0991		22.3806	44.3783	64.4292		25.9545	55.7742	74.699		69.8416	63.7546	78.0088	76.0477		68.0983	76.8487	60.338
	26.8865		8.04804	13.0131		47.0735	46.9086		19.8025	44.0436	63.7779		25.8021	55.7037	74.9087		69.2934	63.7069	77.6352	74.8972		67.8627	76.8968	60.1019
	27.1073		7.97381	13.0218		46.873	47.3344		18.1605	44.2297	62.971		25.7274	55.6347	75.0622		69.1319	63.9054	77.3012	75.0342		67.9272	76.6077	60.2311
	27.0275		8.11604	12.6331		47.0307	47.1467		15.7556	43.651	63.019		25.8354	55.8802	75.5045		69.2457	64.1584	77.4779	74.5855		68.1536	76.6657	60.0066
	26.9756		8.05462	12.5861		46.9431	47.1454		10.7558	44.1191	63.268		25.6417	56.248	75.4931		69.1291	63.4614	76.9107	74.7426		67.9368	76.7186	59.7634
	27.2128		7.85844	12.6169		46.7866	46.7609		9.58584	43.7981	63.193		25.4157	56.1081	75.4872		69.0334	63.0388	76.3658	74.4728		68.008	76.4753	59.8427
	27.3972		8.02268	12.7975		46.7321	46.3297		11.236	43.795	63.6387		25.5706	56.289	75.674		68.7351	63.0399	76.5245	74.1697		67.6165	76.7614	59.4748
	27.1973		8.14328	12.737		46.788	46.1502		9.29951	43.646	65.2399		25.4891	56.079	75.9038		68.54	62.9644	76.3926	74.5749		67.4709	76.7903	59.4857
	27.5437		8.24286	12.8481		47.2036	45.9429		9.43332	42.8003	66.0551		25.1563	56.3083	75.8038		68.4164	62.9613	77.4639	74.9352		67.725	76.4932	59.698
	27.5485		8.17337	12.7049		47.4761	45.7653		9.29488	42.4157	66.6135		25.1802	56.6612	75.8945		68.328	63.1104	78.82	75.1086		67.6326	76.4771	59.4644
	27.361		8.17583	12.63		47.16	45.6829		9.43674	42.4034	66.8057		25.4482	56.5702	75.8185		68.2639	63.3525	78.718	73.9204		67.8555	76.3747	59.5316
	27.3091		8.15942	12.8271		47.2927	45.8167		11.5016	42.6142	67.2537		25.3814	57.0536	75.7075		68.253	63.5408	78.6537	74.2207		67.5643	76.4526	59.3697
	27.1937		8.05379	12.7167		47.4428	45.5458		11.2908	42.6191	67.7495		25.3641	56.9813	75.9938		67.8485	63.5705	78.698	74.0858		67.4274	76.4444	59.3884
	27.2656		8.18948	12.8262		47.0753	45.3087		10.7706	42.9516	67.4517		25.4132	57.0689	77.1311		67.9587	63.7181	78.5756	74.6714		67.163	76.431	59.5483
	27.2036		8.0495	13.0944		47.1036	45.1287		41.2338	42.5205	68.6169		25.3906	57.0552	78.1801		68.1852	63.7242	75.441	78.148		66.7962	76.4344	59.2003
	27.1536		8.33165	13.0729		46.996	45.2496		36.4024	42.4842	69.1867		25.3731	57.1922	80.2139		68.2202	63.6737	75.3973	78.3909		67.0779	76.3893	59.0637
	27.184		7.94341	13.111		47.0981	45.3102		38.4409	43.2009	68.996		25.282	57.0811	80.0846		68.511	63.7274	75.0571	78.3792		67.2322	76.6259	58.8056
	27.0433		7.95243	13.3506		47.0412	45.248		35.4652	43.303	68.8077		25.2556	57.3219	82.1916		68.93	63.4942	75.0219	78.642		66.7699	76.6165	58.4405
	27.2439		8.03708	13.2176		46.8201	45.0374		32.2881	43.3734	68.5708		25.1302	57.03	82.0593		69.0665	63.1514	76.7414	78.4676		66.5525	76.4222	58.6327
	27.3237		8.04549	13.1535		46.9728	45.2448		28.4036	43.1436	68.3519		25.1363	57.0173	81.836		68.9062	63.0622	77.4596	78.4613		66.1406	76.3146	58.6525
	27.3926		8.11171	13.0517		47.118	45.0539		27.6133	42.8479	68.1277		25.2428	56.6361	81.4673		68.9796	62.9178	77.8724	77.8293		65.8064	76.2401	58.7269
	27.3195		8.16695	13.1487		46.787	44.6904		44.0815	42.7508	68.1825		24.9861	56.4187	81.4919		68.947	62.7809	78.2695	77.8986		65.6447	76.4597	59.188
	27.071		8.14264	13.3049		46.439	44.8881		40.715	43.1157	68.211		24.7098	56.4643	81.1982		69.2042	63.0855	78.4824	77.4549		65.659	76.5631	59.0614
	27.1684		8.06346	13.2818		46.1426	44.9163		38.0005	42.7215	69.6068		24.6755	56.4784	80.7796		69.0198	63.2131	78.3054	77.1782		65.3471	76.1519	58.8794
	27.2973		8.02399	13.251		45.9474	44.9237		40.3525	43.1081	69.9425		24.77	56.5157	80.6539		68.7002	63.383	78.6156	76.5601		65.4058	76.0648	58.8619
	27.2291		7.82904	12.9421		46.0135	45.2009		35.7355	42.6349	71.6158		24.3903	56.3656	80.5506		68.6751	63.232	78.7697	76.0526		65.5754	76.1488	58.8892
	27.3634		7.87858	12.8503		45.9067	45.5275		33.7306	42.6101	71.1024		24.3222	56.4545	80.3029		68.4093	63.4106	78.6645	76.0562		64.9732	76.3589	58.871
	27.4446		7.85506	13.0845		45.8362	45.5385		32.2448	44.3347	74.0273		24.3292	56.2676	80.0823		68.2272	63.057	78.3466	76.2072		67.9976	76.4497	62.0907
	27.6835		7.71917	12.9145		45.9619	45.5189		30.9113	44.8533	76.5608		24.331	56.1779	79.9094		67.9758	63.082	78.5283	76.799		67.5715	76.5905	62.8723
	27.8056		7.82193	12.4082		45.7672	45.432		30.2739	44.8318	76.2083		24.3567	56.6362	80.0103		68.1116	62.731	78.5171	78.5779		66.8099	76.841	65.6971
	28.08		7.78527	12.3623		45.8635	45.6698		29.0482	45.0908	76.7652		24.0643	56.4603	79.6734		67.7831	62.6775	78.2206	79.2621		66.8375	76.7518	68.1756
	28.0149		7.77127	12.4197		46.0294	45.4502		27.9712	45.3783	78.2942		23.949	56.5486	79.6022		68.0379	64.8883	78.1214	80.1641		66.4283	76.3823	69.892
	28.0581		7.6228	12.6079		46.1968	45.1378		27.4111	45.5866	78.5997		23.8863	56.3783	79.4333		67.8373	65.0863	77.9006	80.8314		65.8749	76.2675	70.5515
	28.0914		7.73542	12.4963		45.7285	45.014		26.9993	45.8799	78.2003		24.1771	56.3507	79.4012		67.6025	64.9866	77.5236	81.0314		66.1565	76.0551	70.4718
	27.9292		7.2384	12.5352		45.7092	44.5901		26.6712	45.7961	78.066		24.2114	56.2995	79.1467		67.8453	64.8205	77.0949	81.0708		65.9353	75.7636	70.4989
	28.1214		7.26764	12.391		45.5767	44.213		26.4615	45.9862	77.6483		24.1529	56.4004	79.0415		67.8578	64.8805	76.6788	81.1916		65.8003	75.8222	70.4139
	27.9354		7.33001	12.4381		45.3723	44.5468		26.3031	46.4884	77.4818		24.2503	55.9678	78.896		67.7229	64.0763	76.5571	81.3288		65.4357	75.4271	70.7289
	27.8712		7.21496	12.2156		45.2812	44.4301		25.9063	46.2603	79.5197		24.267	55.7247	78.8915		67.4245	63.4563	76.407	80.6588		64.8334	75.6789	71.4419
	27.9431		7.2884	12.4304		45.4461	44.6684		25.7916	46.0505	81.5645		24.58	55.9598	78.7039		67.6992	62.8927	75.9823	78.7812		64.6203	76.7205	71.5071
	27.9529		7.1929	12.508		45.2615	44.3508		25.4977	45.623	81.2766		24.6443	55.956	78.8226		67.5888	62.3821	75.8885	78.6839		64.1827	77.7644	71.7391
	27.7663		7.09711	12.327		45.3242	44.5452		24.8321	45.5194	81.0684		24.6674	56.1494	78.9842		67.8332	62.2858	75.5465	78.7052		64.5383	77.6369	71.7653
	27.9681		6.82404	12.322		45.3529	44.1991		34.4736	45.4432	80.8768		24.7155	56.3458	78.8517		67.5993	62.0752	75.4436	78.4508		64.3143	78.0386	71.995
	27.971		6.85804	12.3391		45.3284	43.7352		30.2254	45.8489	80.3976		24.7062	56.3869	78.5105		67.5582	61.7778	75.2928	78.3835		64.1208	78.1284	72.1126
	28.0254		6.90902	12.268		45.4727	43.3162		28.1948	45.7978	80.0601		24.8281	56.5037	78.318		67.6171	61.5008	75.2707	78.1667		64.001	77.5912	71.9264
	28.0639		6.90361	12.1832		45.5818	43.1031		26.2273	45.2856	79.9416		24.5659	56.2473	78.0665		67.4026	61.2881	75.1188	78.1161		64.3285	77.76	71.8078
	27.7735		6.84132	12.0467		45.6079	43.378		24.4541	45.2423	82.1077		24.7675	56.3758	78.0348		67.4066	61.0264	74.5551	77.7371		63.8545	77.2845	71.8418
	27.8366		7.01779	12.1785		45.7363	42.9643		21.5947	45.9628	82.4697		24.8368	56.3022	78.49		67.611	61.2567	74.5689	77.6754		63.5312	77.1181	72.9669
	27.7076		6.97956	12.4654		45.4357	43.0709		19.9341	45.8833	81.8841		24.8358	56.4001	78.5699		67.5463	61.161	74.3315	77.7943		63.1256	77.2347	73.8574
	27.414		6.90881	12.249		45.6622	43.1397		20.1049	45.4496	81.3967		24.7819	56.5396	80.6308		67.4691	60.6765	74.2466	77.8807		63.3027	76.881	73.8378
	27.244		6.83546	12.2182		45.5579	43.1204		19.1324	44.8042	80.6679		24.8203	56.5106	80.6502		67.5694	60.6657	74.1758	77.7958		63.2534	76.9241	74.5887
	27.2226		6.73994	12.2156		45.4752	43.5181		19.0849	45.0701	80.2738		24.799	56.6385	80.2206		67.5524	60.3385	74.2064	77.6162		63.0901	76.5285	75.221
	27.3291		6.69975	12.5417		45.4023	43.5737		18.3301	45.1224	79.9086		24.7276	56.8229	81.5929		67.4915	60.1603	74.1603	77.7833		63.2184	76.6194	75.5978
	27.4252		6.6242	12.218		45.3391	43.8051		19.5155	45.1239	79.8714		24.7594	56.3223	81.1517		67.2982	60.5986	74.6948	77.6106		63.1161	76.3774	75.6664
	27.4211		6.67303	11.5146		45.3837	43.8257		19.6533	45.2699	79.9151		24.7748	55.9575	80.8176		67.5601	60.2623	74.5041	77.6484		63.1629	76.0281	75.5441
	27.4972		6.7049	11.4818		45.4524	43.6622		19.3406	45.1997	79.8183		25.0429	56.5028	81.4479		67.4113	60.1996	74.4262	77.6398		62.5182	75.8295	75.4842
	27.5157		6.56985	11.5539		45.3134	43.5515		18.6909	45.1123	79.7835		24.9306	56.2225	82.231		67.0792	60.3785	74.3203	77.8085		62.7335	75.6124	75.3556
	27.4719		6.47736	11.4537		45.4497	43.4358		17.8761	45.1165	79.6369		25.3201	56.3084	82.4021		67.0038	60.8693	74.3205	77.8381		62.9337	75.7545	75.8577
	27.447		6.5867	11.4086		45.5731	43.2922		18.7695	44.9965	79.6949		25.6643	56.3596	82.16		66.964	60.8862	74.3364	77.7807		62.819	75.6154	75.5986
	27.3409		6.53782	11.4231		45.6227	43.1749		18.5422	45.8187	79.5032		25.0689	56.157	82.05		67.1396	60.3429	74.3749	76.9943		62.5462	75.4412	75.2477
	27.2738		6.63965	11.5175		46.0628	43.377		17.3524	45.9316	79.508		24.8422	56.1973	81.7134		67.4943	60.8381	74.3867	75.5479		62.6069	75.4392	75.5482
	27.3549		6.56416	11.3749		45.8093	43.3526		18.0904	46.5926	79.241		24.4217	56.4846	81.3315		67.6085	60.6012	74.2754	75.3181		62.8663	75.0847	75.7486
	27.3421		6.63942	11.4451		45.8971	43.2829		18.7858	46.561	78.8559		24.8995	56.8004	81.384		67.6072	60.4025	74.1877	74.3059		62.8791	75.1713	75.9024
	27.202		6.57801	11.0139		45.6632	43.4508		33.6709	46.8578	78.7013		24.4595	57.4443	81.4029		67.8961	60.6398	74.3019	73.9588		62.9096	74.9321	75.9277
	27.5247		6.481	10.9347		45.4239	43.388		44.862	46.8127	78.7694		24.3045	57.2228	80.9488		67.5188	60.3694	74.2013	74.0409		63.1648	74.7954	76.0673
	27.4456		6.38184	10.6328		45.3433	43.4405		40.5796	46.9392	78.3379		24.2938	55.8158	80.9864		67.326	60.0727	73.8399	74.27		63.1243	74.653	75.9879
	27.6083		6.38828	10.7042		45.0386	43.5859		33.3874	47.0097	78.0087		25.7452	54.112	80.5861		67.2867	60.0319	73.9247	74.9591		62.8945	74.4033	75.7257
	27.7771		6.35303	10.9537		45.3803	43.6584		56.3512	46.9711	78.0962		25.5	53.6939	80.136		67.2954	60.062	73.7788	74.9255		62.872	74.1372	75.6614
	27.8465		6.19508	10.8669		45.0863	43.8063		42.0201	46.778	77.8169		25.6265	53.1193	79.908		67.4927	60.4586	77.4065	75.4358		62.6011	74.2707	75.6449
	27.8326		6.16439	10.6567		45.1036	44.1199		35.9709	46.0965	78.1005		24.813	52.6801	78.7013		67.8504	60.56	78.142	76.2038		63.0541	74.1229	75.4865
	27.7412		6.24159	10.565		45.0189	44.0014		31.9662	46.7426	78.2759		24.3874	52.2422	77.99		67.9491	60.8229	80.7286	76.8607		63.1075	74.0582	75.5371
	27.7984		6.13921	10.7351		44.9549	44.0953		29.6879	46.4528	78.2031		24.1206	51.441	77.7394		67.8299	61.109	81.7063	76.5397		62.8756	73.9228	75.3701
	28.0169		6.23494	10.8492		45.0803	43.7863		28.439	46.3928	77.9223		23.9353	50.7208	77.6417		67.685	60.8215	82.0265	76.0117		63.098	73.8261	74.7992
	28.1549		6.16894	10.9529		44.8946	44.0142		26.4652	45.9498	76.6927		23.9983	50.8277	77.2452		67.4552	61.2012	82.0012	75.3915		63.1282	73.6244	74.8235
	27.9355		6.06283	11.3081		45.023	43.5362		25.2576	46.4285	75.5973		23.9989	50.6746	77.3667		67.412	61.1803	82.1065	74.7794		63.0413	73.6406	74.6011
	28.0122		6.16113	11.7011		44.878	43.5746		23.2114	45.7213	75.5143		24.1073	50.5553	77.0615		67.4037	61.1672	81.7379	74.358		62.9621	73.4403	74.0996
	27.8822		6.22704	11.7449		44.5306	43.0428		20.7549	46.2306	75.2003		23.8549	50.5748	77.0945		67.2812	61.0353	81.479	74.2151		62.9619	73.1202	74.1883
	27.8252		6.21638	11.7536		44.1346	43.0501		20.898	45.5435	74.4593		24.0671	50.4538	77.0556		67.2591	60.8426	80.1882	73.7958		62.7818	72.833	74.0242
	27.9573		6.25039	11.6592		44.5846	42.8647		20.8839	45.9588	73.969		23.8282	50.3792	77.0064		67.3196	61.5926	79.9406	73.5488		62.9172	72.6649	73.7527
	27.9455		6.25561	11.5359		44.7334	42.8873		20.7462	45.887	73.74		24.2277	50.2691	76.9045		67.1893	62.0303	79.7417	73.3795		62.7384	72.5187	73.8293
	28.1941		6.29806	11.4532		44.5786	42.8153		20.4149	45.1263	73.9575		24.14	49.9406	76.8972		67.5764	62.1492	79.9307	72.7934		62.5964	72.3877	73.6379
	28.158		6.28104	11.424		44.473	42.9041		18.0529	45.6848	73.5449		24.1662	50.4713	77.0479		67.9083	62.7505	79.8386	72.5403		62.3728	72.5012	73.4349
	28.2597		6.311	11.5853		44.1843	42.7115		17.9094	45.5038	73.7219		24.0871	51.0706	76.8949		68.1742	62.9273	79.3678	72.3518		62.5488	73.9725	73.2115
	28.4784		6.09048	11.5465		44.2356	43.0151		16.4467	45.3746	73.8254		23.9602	50.9671	76.9179		67.8679	62.7462	79.2787	72.2983		62.3532	73.6448	73.035
	28.5429		6.03138	11.6387		44.1872	42.8155		18.0455	45.4888	73.9833		23.9715	50.9636	76.992		67.5283	62.684	78.844	71.7917		61.8652	73.2622	72.9326
	28.5727		6.13689	11.6121		44.2741	43.0974		17.8937	45.5035	74.0658		24.0403	51.1489	76.6818		67.9422	62.4437	79.1578	71.8342		61.7599	72.8215	72.4881
	28.7785		6.31862	11.4704		44.1607	43.1475		17.1578	44.9804	73.9283		24.202	51.4731	76.7209		67.8391	62.7458	80.606	71.6709		61.3573	72.5502	72.6083
	28.6159		6.31965	11.3503		44.0142	43.1453		17.6796	45.0924	74.1858		24.046	51.4313	76.3578		67.3425	62.744	80.7952	71.4575		61.057	72.1088	72.2955
	28.7169		6.2444	11.4782		44.2094	43.0426		17.6161	45.4082	75.1144		23.8134	51.1169	76.2941		67.2544	62.9896	80.1673	71.5739		60.961	71.8067	72.1707
	28.789		6.41183	11.1339		44.1634	43.0224		36.7465	44.9718	75.2331		23.7842	51.2805	76.0805		66.7151	63.1089	79.8532	71.6129		60.4766	71.8362	70.4512
	28.8877		6.37258	11.3647		43.9575	43.1209		47.1488	45.4967	75.5522		23.9386	51.4397	75.6897		66.726	62.8891	79.4695	71.7094		60.3854	71.6999	69.1772
	28.5991		6.39881	11.7396		44.0413	43.2235		43.9557	45.2826	75.9088		23.769	51.385	75.3998		66.8995	63.019	78.4405	69.6053		60.2632	71.5788	68.1989
	28.722		6.46765	11.8658		44.0342	43.2301		40.8506	45.4691	76.359		23.8646	51.4934	75.2033		67.006	63.1363	78.2102	69.2676		60.1594	71.4786	67.0649
	28.941		6.48653	11.7126		43.4791	43.4032		39.9949	45.2776	76.5298		23.7737	51.5279	75.3399		67.1384	63.2393	78.097	68.6793		60.0383	71.1004	66.4577
	28.9235		6.33362	11.7037		43.1242	43.2262		37.2181	44.8484	76.417		23.6361	51.6706	75.2075		66.9027	63.0477	78.0196	67.7157		60.2353	71.3028	66.0095
	28.6979		6.41432	11.8263		42.7703	43.0006		37.3822	45.2683	76.5783		23.4758	51.8758	75.0714		66.7535	63.1481	77.9841	67.5564		60.1666	71.6368	65.7451
	28.759		6.43748	11.7843		43.0836	42.4731		36.3393	44.859	76.2318		23.4386	52.2559	75.0273		66.8801	62.9345	78.0749	67.9212		60.2119	71.7138	65.5562
	28.5247		6.30694	11.9757		43.1668	42.3945		34.4041	44.7906	76.3348		23.1595	52.4356	74.6417		66.8583	63.2418	78.0186	67.9075		60.0412	71.768	65.4555
	28.5339		6.41187	11.9246		43.3958	42.223		33.7389	44.8509	76.3791		23.3328	52.2732	74.9756		66.7764	63.0373	78.1134	69.9878		60.1403	72.2294	65.3705
	28.8863		6.56918	11.924		43.429	42.0898		33.4962	44.7608	76.1241		23.4995	52.1939	75.2402		67.1912	63.0834	78.8624	71.422		60.0137	72.6015	65.502
	28.7982		6.19817	12.2463		43.1835	41.7031		33.3833	44.8298	75.9109		23.5433	52.2577	75.0983		67.2885	63.2588	79.4454	71.3881		60.1548	72.0635	65.3989
	28.6898		6.24912	12.2802		43.2699	41.3446		32.5444	44.6965	76.2688		23.4462	52.0766	74.9479		67.1115	63.324	79.8794	72.2134		60.0529	72.273	65.1254
	28.6447		5.74346	12.5069		43.4743	41.6513		32.651	44.3895	76.4781		23.2811	51.8996	75.0286		67.22	63.1769	79.5728	72.0995		60.0887	72.1266	63.8393
	28.7163		5.76874	12.6126		43.313	41.4148		32.1593	44.3195	76.4601		23.2259	52.1572	74.6523		66.8886	63.2164	80.2571	72.1726		59.8337	72.1576	63.973
	28.568		5.7527	12.5557		42.9485	41.3393		37.3903	44.3072	76.0814		23.6156	51.0917	74.3822		66.6726	63.273	80.757	72.865		59.8891	72.1096	63.6931
	28.3944		5.81227	12.4153		42.6288	41.6847		33.1802	44.9173	75.7999		23.6845	50.9656	74.5046		66.7993	63.0724	81.0693	73.2737		59.6248	72.1174	63.4051
	28.196		5.77069	12.6261		42.5409	41.5476		30.2861	44.7042	75.6883		23.7029	50.8192	74.1676		66.4547	63.361	81.1698	73.4934		59.4763	72.1965	63.4087
	28.212		5.8114	12.5217		42.5524	41.3611		28.7367	44.8796	75.4569		23.6034	50.7915	74.3998		65.8762	63.0966	81.0052	73.7208		59.4453	72.3388	63.1374
	28.1765		5.65871	12.6608		42.5152	41.5327		28.1376	43.8152	75.7616		23.8104	50.9558	74.0345		65.6668	63.086	80.8471	73.8382		59.4247	72.6255	63.0653
	28.3048		5.66962	12.5881		42.5573	41.1903		27.3791	43.776	75.9395		23.68	50.8082	74.2448		65.4603	63.0964	80.6849	73.9655		59.7479	73.1569	62.8641
	28.4241		5.43076	12.7428		42.5072	41.2068		26.8245	43.4679	75.7167		23.8193	50.8171	74.1906		65.7263	63.1748	80.4682	73.9755		59.664	73.1318	62.6869
	28.1942		5.44011	12.8086		42.4088	40.9054		25.8544	43.2191	75.8903		23.7773	50.8634	74.1514		65.5907	62.8316	80.7049	73.8738		59.8711	72.961	62.6864
	28.1743		5.45258	12.6452		42.0391	41.213		25.2716	43.0608	75.8491		23.7421	50.8751	74.1785		65.6332	63.0516	80.0297	73.6779		60.1072	73.0741	62.8221
	28.0831		5.38356	12.5691		41.9393	41.368		25.1153	43.1726	75.8074		23.7426	50.9635	74.1192		65.6209	63.1563	80.3803	73.0672		60.3596	73.1946	62.7414
	28.3024		5.40243	12.3699		41.5367	41.5663		25.3855	44.2299	75.3124		23.5439	50.6998	74.1287		65.6575	62.7856	80.3515	71.765		60.3535	72.8717	62.5637
	28.1279		5.40486	12.3213		41.1036	41.4225		24.6721	44.4878	75.127		23.4563	51.014	74.2485		65.3731	62.8543	80.3783	71.3695		60.5406	73.2734	62.3714
	28.283		5.39109	12.0786		40.516	41.4639		24.5686	45.1564	74.9188		23.3888	50.6388	74.4537		65.5944	62.6019	80.1757	71.5276		60.3309	73.1946	61.8597
	28.3142		5.5676	12.2321		40.482	41.3493		24.5001	45.1766	75.0651		23.1831	50.805	74.1623		65.3174	62.6519	79.8404	70.4949		60.2823	73.4393	61.9334
	28.3273		5.4835	12.1676		40.3591	41.3735		24.3016	45.5694	75.0988		22.7996	50.5645	73.1649		64.8687	62.5245	79.74	70.3261		60.4487	73.3558	61.9625
	28.405		5.57692	12.1773		40.2505	41.3946		24.3114	45.2184	75.1353		22.7595	50.8259	72.4506		65.1669	62.7322	79.267	69.9344		60.4029	73.4338	61.7938
	28.3956		5.43048	12.0635		40.1144	41.4396		24.423	45.189	75.2307		22.4692	50.965	72.5233		65.5073	62.4773	79.128	69.9482		60.0687	73.7838	61.7347
	28.3873		5.46407	10.9697		40.0289	41.2851		24.1296	44.6999	75.471		22.7225	50.6488	72.3383		65.4519	62.438	78.9747	70.038		60.3123	73.823	61.7346
	28.4592		5.29126	10.9587		39.697	41.1556		23.7835	45.1101	75.543		22.533	50.2684	72.6487		65.2459	62.7704	78.7507	70.1629		60.2385	72.3313	61.6358
	28.5009		5.21713	10.8287		39.4618	40.8922		23.7005	44.7111	75.7302		22.4363	50.515	72.7614		65.4601	62.5142	78.5102	70.6258		60.6467	72.3178	61.5083
	28.2347		5.11655	10.811		39.1777	40.7083		23.4524	45.3118	75.5699		22.253	50.4629	72.7989		65.0699	62.5485	78.4365	71.1001		60.8037	71.7124	61.6441
	28.1173		5.10203	10.9433		38.9851	40.9143		23.2673	45.0793	75.2003		22.0405	50.4687	72.783		65.0883	62.6903	78.3288	71.0514		60.932	71.3425	61.4554
	28.1204		5.12245	11.0202		38.8369	40.9768		22.944	44.8135	75.2477		22.0858	50.5399	73.0017		65.4724	62.5734	78.3071	71.0905		60.9251	71.4481	61.4058
	27.9785		5.1632	11.0056		38.7631	41.2462		23.4756	44.894	75.3136		22.1119	50.2406	72.7206		65.3708	62.4067	78.1596	71.2012		61.0399	71.7492	61.4184
	27.8492		5.32281	10.8804		38.9542	41.5763		23.5278	44.3093	75.4967		21.9838	49.8371	72.3433		65.4018	62.2876	78.0326	71.2306		61.206	71.7478	61.7718
	27.9532		5.26156	10.9196		38.7292	41.7689		23.28	44.1144	76.0338		21.8519	49.9485	72.4948		65.5103	62.2988	78.0491	71.5128		61.3174	71.8645	61.5943
	28.1155		5.20683	10.5916		38.3122	41.6552		22.5505	44.4704	76.1973		21.9487	50.1714	72.5475		65.4975	62.0489	78.1607	73.3126		61.5695	72.0029	64.0501
	28.3116		5.17414	10.5135		38.4924	41.1047		22.2854	44.5166	76.4958		21.996	49.8571	72.4605		65.7795	62.4241	78.237	73.443		61.3464	71.9588	66.911
	28.1334		5.1572	10.4279		38.6509	40.8834		22.2494	44.0556	76.5454		21.9403	49.819	72.3506		65.4949	62.4375	77.9004	73.2178		61.2347	71.7438	67.4537
	28.0629		5.22977	10.5899		38.5663	40.6968		21.6677	44.1763	76.5574		21.848	49.7313	74.0287		65.6028	62.4322	77.6672	73.6117		60.7245	71.6967	67.4154
	28.0289		5.22992	10.6585		38.0447	40.4706		29.8411	44.531	76.6553		22.0841	49.8627	74.7168		65.8527	62.3317	75.6934	74.0578		61.0517	71.5373	66.8394
	27.8719		5.09996	10.5094		38.0645	40.3008		27.9299	44.6457	76.8295		22.2329	50.0255	75.288		66.0411	61.956	75.0159	74.2303		60.9037	71.8775	66.8722
	27.5715		5.14178	10.7116		37.9926	40.0655		28.9467	44.1299	76.966		22.3323	50.0697	75.1393		65.9226	61.9012	74.6601	74.3271		61.0253	71.997	66.6364
	27.5545		4.90154	10.671		38.3046	39.249		28.3165	44.1246	76.8142		22.3083	49.8687	75.2044		66.1075	61.7679	73.9244	74.1672		61.0409	71.6994	66.3123
	27.3073		4.89574	10.8271		38.1712	39.1669		29.0417	44.7408	77.183		22.4565	50.0536	75.1442		66.2907	62.1505	73.356	74.3218		61.4394	71.6915	66.0385
	27.1489		4.90339	10.7604		37.7845	39.098		26.9025	44.1476	79.8501		22.4019	49.951	75.4486		65.5742	62.2826	73.5723	74.2866		61.3627	71.8279	65.353
	27.0861		4.91159	11.0027		38.1188	38.5453		27.7024	44.0464	82.9014		22.6112	50.3383	75.4045		65.8314	62.092	73.7306	74.3344		61.7408	71.7012	65.1808
	27.2609		4.76376	10.8564		37.9469	38.624		26.7874	43.7477	84.3551		22.4641	50.5054	75.5233		65.3883	62.5035	73.8169	73.9152		62.0428	71.9066	65.1299
	27.3666		4.58342	10.922		38.0571	37.9581		26.3612	43.3626	84.7402		22.5156	50.6015	75.6435		64.9018	62.4547	73.5479	71.4556		62.177	71.517	64.636
	27.2419		4.60304	11.2803		38.3116	37.5655		24.6031	42.9587	85.1443		22.5182	50.8284	75.7475		64.4844	62.2605	73.5919	69.3455		62.0754	71.8849	64.6264
	27.172		4.60845	11.4816		38.4969	36.3996		24.1446	42.6442	86.2863		22.5688	50.8776	75.4565		64.6334	61.8544	73.6003	69.2156		61.5981	71.9104	64.6919
	27.2369		4.56369	11.4379		38.5653	35.3087		23.0764	43.2101	86.3672		22.5254	51.2004	75.7737		64.1459	61.9431	73.4101	69.4376		61.3586	71.7418	69.6062
	27.4988		4.52806	11.3748		38.5639	34.0621		22.6489	43.208	86.4765		22.5693	51.831	75.5428		64.2429	61.9293	73.2765	69.2827		60.8972	71.9269	73.4079
	27.1894		4.55349	11.3969		38.7926	33.1942		21.1647	43.1441	86.3049		22.707	51.1916	75.0608		64.0458	61.9624	72.6226	69.0902		61.2474	71.5084	73.5199
	27.4269		4.54953	11.2651		38.7233	32.5178		21.3509	43.198	86.0732		22.4034	49.9907	75.0374		64.013	62.1501	72.9903	69.1271		60.8352	71.2792	74.9953
	27.6909		4.51482	11.2964		38.542	32.1244		20.5718	43.2159	85.8585		22.2948	49.5661	75.1068		64.0138	62.0229	72.6294	68.9648		60.4842	71.1033	76.0938
	27.5321		4.66661	11.1688		38.4166	31.7816		17.2669	43.2395	85.418		22.1449	49.8692	75.0226		63.9989	62.1678	72.9581	69.4112		60.3482	71.0887	77.4172
	27.3787		4.49268	11.1029		37.8351	31.6122		16.5914	43.3445	85.1402		22.3791	49.2778	75.1943		64.2045	62.0686	73.3296	69.3899		60.3791	71.0894	77.8575
	27.4077		4.50293	11.0893		38.1166	31.3806		16.8342	43.3461	85.0568		22.1359	49.259	75.1182		64.1427	61.9721	73.45	69.3098		60.0684	70.9359	78.643
	27.3089		4.53754	11.0204		37.7012	31.2037		15.5003	43.1498	85.0998		22.0036	49.7855	75.4513		64.0174	62.3642	73.2184	69.1113		60.2984	70.7899	78.7918
	27.513		4.45779	11.0264		38.061	31.1406		15.321	43.3103	84.6952		22.1898	50.0515	75.2096		63.7364	62.2743	73.2543	70.5012		60.2065	70.4466	78.5836
	27.7031		4.45631	11.5374		37.8619	31.0193		15.1472	43.33	84.4409		22.0692	50.3594	75.1469		63.4833	61.9551	73.1977	71.9199		60.6634	70.4129	79.0099
	28.0196		4.55136	11.36		37.6306	31.1465		15.9189	43.519	84.3751		22.2422	50.3984	74.9432		63.7258	62.0196	73.1223	72.387		60.9126	70.5119	78.7712
	27.868		4.50775	11.3863		37.7963	31.0328		16.3278	43.025	83.8751		22.1609	50.0379	74.6293		63.3563	62.162	73.4028	74.2227		60.6283	70.4919	78.6897
	27.9704		4.43699	11.4179		37.9919	31.1322		14.8701	43.435	83.8112		22.1933	49.7677	74.7453		63.7251	62.5028	73.6739	74.4925		60.6856	70.4606	78.758
	27.805		4.46119	11.3778		37.8538	30.9611		15.2777	43.6518	83.4221		22.285	49.6594	74.8201		63.6448	62.4851	73.5691	75.1683		60.5531	70.5554	79.0093
	27.9663		4.45853	11.6158		37.5999	30.6103		15.1656	42.7921	83.3237		22.3714	49.8159	75.0597		63.6086	62.8765	73.4507	76.4881		60.5763	70.266	78.8852
	28.0315		4.3747	11.7764		37.563	30.7677		13.8138	43.5992	83.3536		22.3475	49.6433	74.634		63.6607	62.7367	73.3498	77.5293		63.1669	70.2722	79.0086
	28.0511		4.33869	11.7922		37.5001	30.6986		13.4234	43.0727	83.2106		22.3023	50.191	74.5422		63.4928	63.1662	73.5114	77.3732		62.9181	70.1092	78.8871
	27.974		4.23301	11.8049		37.463	30.6788		13.2429	43.4975	83.2732		21.9282	52.5511	74.3838		63.7347	62.8113	73.3152	77.4237		64.1417	70.0035	78.7442
	28.0149		4.20954	11.8831		37.1325	30.4222		12.6383	43.6855	83.1825		22.0076	54.0501	74.5935		63.6449	62.5682	73.0925	76.0814		63.8501	69.9201	78.9126
	27.9457		4.19096	11.8513		36.9601	30.4591		13.8298	43.3815	83.3596		22.1877	53.4752	74.4725		63.2024	62.4536	73.4839	72.5166		63.4608	70.096	79.0514
	27.7074		4.09642	12.0162		36.5982	30.3127		13.2722	43.4931	83.1744		22.3505	53.5842	74.4339		63.3848	62.173	73.4472	71.5195		63.3978	69.7758	78.7371
	27.4699		4.13351	11.994		36.5385	30.388		11.979	43.5272	83.3105		22.5145	53.4965	74.4287		63.4563	61.9667	73.4739	71.4154		63.1382	70.0825	78.6936
	27.6314		4.14543	12.095		36.3433	30.2181		12.7605	43.2241	83.1604		22.4023	53.2467	74.5662		63.4156	61.9987	73.6305	71.4205		62.7111	70.056	78.5485
	27.6647		4.19611	11.977		36.0978	30.1418		28.9215	43.0752	83.1054		22.3073	53.1665	74.6269		63.1954	61.9927	73.4637	71.0016		62.684	70.4979	78.5686
	27.6724		4.20975	11.8927		36.3093	30.0343		37.5688	42.4049	83.073		22.2772	52.8352	74.7103		62.9669	62.0054	73.5503	70.9306		62.7175	70.6336	78.8469
	27.4692		4.16525	12.1158		36.3192	29.7756		27.2657	42.8128	82.8592		22.2386	52.7053	74.3988		62.9245	61.7147	73.7502	70.7753		62.5826	70.821	78.8262
	27.3178		4.13173	12.1031		36.1651	29.65		33.1181	42.8697	82.1705		22.1231	53.1426	73.9679		62.7248	61.3056	74.0428	70.7427		64.8822	70.8963	78.7854
	27.2522		4.234	11.9785		35.9222	29.5755		29.1129	42.5282	81.4615		22.0151	52.8999	73.8851		62.4894	61.3317	74.2417	74.0354		65.1415	71.6674	78.5798
	27.4241		4.17372	11.8962		36.0393	29.4598		26.2708	42.458	81.21		21.8422	53.1149	73.8496		62.6455	60.9494	73.9759	73.7054		65.2054	72.0716	78.5478
	27.4402		4.05807	11.6523		36.2917	29.4243		21.706	42.2904	80.1812		21.7687	52.9929	73.8294		62.3099	60.8405	73.9025	74.0031		65.1359	72.2623	78.1969
	27.4042		4.08788	11.4554		36.2049	29.6155		19.7129	42.6267	79.7188		21.7937	52.8612	73.7384		62.3281	60.928	73.9904	75.3164		64.8407	72.8802	78.2313
	27.2027		3.99425	11.6552		36.2138	29.5723		19.6634	42.0084	79.8156		21.6917	52.7183	73.5808		62.2117	61.1694	73.7592	76.259		64.3297	72.916	78.3697
	27.0705		4.01064	11.7366		36.0563	29.5346		18.7505	42.3691	79.4703		21.4474	52.5567	73.5769		62.1737	61.4771	73.7162	76.8719		64.196	72.9488	78.3601
	26.878		3.94151	12.1489		36.1445	29.5823		19.0322	42.2976	79.4754		21.3111	52.7184	73.5109		62.3563	62.022	73.4206	77.0996		64.1533	72.5296	78.5354
	26.7828		3.88373	12.104		36.3404	29.5623		18.374	42.3055	79.2779		21.1944	52.8779	74.1158		62.1363	62.0379	73.6753	76.889		64.1894	72.2766	78.4859
	26.6075		3.89316	11.8311		35.934	29.7571		17.8754	42.3364	79.2041		21.438	52.9315	74.6619		62.2152	61.8487	73.7009	76.3218		64.202	70.3378	78.3195
	26.6012		3.8871	11.6514		35.5934	29.8688		17.2445	41.7655	79.1572		21.1358	53.0185	75.3261		62.012	61.634	73.5857	75.1504		63.8899	70.0211	78.1872
	26.6593		3.92188	11.4943		35.3174	29.6898		17.5557	42.0885	79.1396		21.1874	52.9681	75.3437		62.4007	61.1982	73.5815	74.8549		63.7958	69.1731	77.9802
	26.811		3.95148	11.415		35.5236	29.9276		17.5994	42.3297	79.1608		21.1544	52.9449	75.4305		61.9871	61.3987	72.8054	74.2244		63.7782	68.771	77.7899
	26.7503		3.91642	11.6712		35.4651	30.0044		41.0556	43.0387	79.1029		21.4919	53.1388	75.1915		62.0268	61.5147	72.6303	73.7528		63.654	67.8043	77.4795
	26.3402		3.87856	11.5166		35.0048	29.9209		40.0103	42.4876	77.2165		21.7141	53.395	75.2341		61.9812	61.6673	72.7166	72.9247		63.7369	67.6274	77.0567
	26.4112		3.91102	11.2724		34.8242	29.8035		37.753	42.4288	76.8356		21.6346	53.0324	75.2179		61.729	61.602	72.9106	72.6249		63.6357	67.5272	76.7475
	26.4495		3.92733	11.0793		34.7324	29.8001		34.1196	42.4347	76.1544		21.4441	52.7636	74.8251		61.2716	61.3927	73.1323	72.5725		63.6011	67.4672	76.6821
	26.3508		3.87352	11.0596		34.5672	29.8664		32.1852	42.4685	76.4598		21.1632	53.0153	74.685		61.0981	61.3914	73.2374	72.4791		63.5732	67.2792	76.7724
	26.4848		3.92265	11.18		34.3518	29.5009		30.9942	42.4328	76.119		21.2945	53.1468	74.3814		61.0438	61.0065	73.0519	72.3816		63.511	67.3806	76.6259
	26.5031		3.89129	11.4749		34.6093	29.6963		29.4725	42.9314	76.0032		21.278	52.9877	74.2136		60.8457	60.8219	73.1751	72.4443		63.6177	67.3777	76.5024
	26.3136		3.94065	11.4547		34.7014	29.6291		28.696	42.7893	76.147		21.283	52.5323	74.439		60.4989	60.208	73.0248	69.9751		63.5561	67.5404	76.4637
	26.345		4.06501	11.371		34.9949	29.7241		27.5368	42.7854	76.1908		21.3394	52.19	74.454		60.3204	60.6018	73.1051	69.7636		63.527	67.5989	76.4039
	26.3766		4.00375	10.9891		34.6765	29.8059		27.289	44.2107	76.3176		21.4661	52.0595	74.8123		60.4166	60.6449	72.9941	69.753		63.4326	67.6361	76.3155
	26.1681		4.01082	11.161		34.8079	29.7302		26.5651	44.9019	76.5176		21.3763	52.0014	74.751		60.7027	60.7649	73.0827	69.801		63.3921	67.3422	76.2921
	26.0995		3.96212	11.0318		34.8663	29.5687		25.8754	44.5661	76.4911		21.3817	51.9575	74.5956		60.5064	60.991	73.2821	70.695		63.2569	67.4246	76.1287
	26.2759		3.92059	11.0346		34.3792	29.5182		25.5203	44.105	76.2571		21.5879	51.7012	74.5297		60.5816	61.0748	73.0816	71.0894		63.6619	67.3367	76.2674
	26.1898		3.90389	11.0159		34.4715	29.5584		24.4657	43.5678	76.2332		21.5309	51.7003	74.6442		60.4437	61.4295	73.0468	71.1767		63.5891	67.2463	76.4395
	26.2876		3.9921	10.8881		34.5056	29.4259		23.3329	43.5881	76.3151		21.4577	52.0579	74.7302		60.6395	61.8226	73.0947	71.6311		63.7253	67.4935	76.4946
	26.33		3.99963	10.7969		34.3212	29.4412		22.5408	43.1094	76.4444		21.536	52.0154	74.3534		60.7389	62.1052	73.3829	72.0994		64.5661	67.5129	76.5616
	26.1968		4.06956	10.8241		34.2722	29.457		22.3443	43.6592	76.646		21.0652	52.2525	74.4606		60.6205	61.8074	73.3134	72.4335		64.418	67.2239	76.3287
	26.1703		3.98691	10.9331		34.2174	29.6164		21.9334	43.3444	76.6933		20.9995	52.4252	74.3462		61.0041	61.8628	73.2463	72.4957		64.488	67.1921	76.0466
	26.2107		3.98905	11.2492		34.3318	29.566		21.8018	43.1861	76.6239		21.1119	52.9727	74.5374		60.9955	61.5439	72.8046	73.1463		64.5165	67.3478	75.956
	26.072		3.92976	11.4136		34.505	29.4623		22.0092	43.2613	78.2002		21.4044	53.4957	74.7632		61.463	61.6227	72.9135	73.1695		64.9083	67.1402	75.9595
	26.1788		3.98477	11.3538		34.504	29.0566		21.9106	43.5179	79.837		21.4706	54.0214	74.4542		61.6441	61.6573	72.9178	73.2038		64.8441	67.9848	76.037
	26.4359		4.02862	11.308		34.3873	28.7838		21.7247	43.1764	80.5479		21.6679	54.0574	74.3629		61.7761	61.4296	72.8393	72.9373		64.6694	71.7667	75.9546
	26.3649		4.13645	11.1909		34.5292	28.6936		21.563	43.0174	80.2232		21.6747	53.8039	73.8133		61.693	61.5136	72.9639	73.0672		65.2503	72.4874	76.178
	26.5265		4.14982	11.0963		34.6078	28.8883		21.5905	44.5554	79.8177		21.7248	54.2083	73.6095		61.8343	61.7683	72.8308	73.1037		65.3724	73.3865	76.292
	26.2776		4.25355	11.1862		34.4453	28.6777		21.4401	45.2033	80.6698		21.6814	53.4909	72.4081		61.9976	61.492	72.8236	74.2514		65.0613	74.2925	76.2025
	26.4669		4.23727	11.3473		34.1945	28.7817		20.6178	45.2987	80.5081		21.6952	52.8818	71.5457		61.3411	61.6641	72.8862	74.2492		64.8817	74.8987	76.0126
	26.3786		4.28476	11.7837		33.9636	28.4959		20.5049	45.3228	80.1635		21.5892	52.1824	71.2014		61.4185	61.9146	72.9585	74.5983		64.699	76.8037	75.8631
	26.3959		4.30137	11.7002		34.1417	28.7265		20.1872	45.3289	79.8509		21.6124	52.5047	70.7959		61.7269	61.525	74.6728	74.571		64.7351	77.2683	75.6226
	26.1711		4.36013	11.5789		33.83	28.9995		20.0598	45.4425	79.7451		21.6757	52.3957	70.9716		61.4921	61.615	75.5255	74.892		64.6499	78.5553	75.5491
	25.9742		4.37673	11.4321		33.5526	28.9728		19.8357	45.6756	79.8627		21.3535	52.7943	70.9773		61.6933	61.6105	76.3614	75.1678		64.2172	78.1321	75.4675
	25.8503		4.42263	11.6112		33.7248	29.0783		19.5815	45.7107	79.9031		21.1879	53.0541	71.0616		61.4867	61.3199	76.5361	75.0925		63.9569	78.2548	75.0375
	26.0956		4.50675	11.6712		33.6136	29.0023		19.5403	45.668	79.8236		21.3529	53.0444	71.3383		61.3199	61.0516	75.7995	75.0214		63.8405	78.448	74.8818
	26.0665		4.5021	11.6867		33.8118	28.9629		19.6835	46.1316	79.8473		21.4293	53.53	71.5713		61.5281	60.6645	75.4259	74.4033		63.5684	78.2281	74.805
	26.194		4.45963	11.6699		33.8565	29.1291		19.5545	46.0859	79.8295		21.018	53.4099	71.4351		61.642	60.5895	74.896	74.1042		63.433	78.0367	74.7645
	26.1747		4.37755	11.5065		33.6661	28.7645		19.5501	46.0928	79.9176		21.1014	52.8662	71.6387		61.7664	60.2985	72.885	74.0447		63.4759	78.1079	74.7426
	26.1617		4.4617	11.7896		33.664	28.7308		19.3823	45.3943	79.7901		21.0512	52.8117	71.4691		61.7112	60.2476	72.081	73.9368		63.6581	76.5644	75.0329
	26.2108		4.41835	11.5558		33.6569	28.6727		18.9951	45.9391	79.6826		21.0894	52.9467	71.598		61.7746	60.1007	71.9365	73.7749		63.6176	75.5757	75.0152
	26.3901		4.38185	11.5349		33.6248	28.6082		18.2664	45.881	79.5237		21.3508	53.2208	72.7164		61.8779	59.5372	71.1548	73.7869		63.7062	75.4056	74.8605
	26.5725		4.37316	11.5185		33.6255	28.6865		18.4497	45.7916	79.5019		21.4022	53.9253	75.2322		62.1783	59.2475	70.4077	73.7872		63.6047	74.99	74.7727
	26.5599		4.45787	11.6879		33.891	28.6006		18.1267	45.7308	79.5816		21.3574	53.9719	75.3984		61.8157	59.1716	69.8685	73.7475		63.4045	74.9517	74.727
	26.7148		4.52694	11.5889		33.7032	28.7191		17.7742	45.1301	79.8891		21.4757	54.0968	77.2749		61.83	59.6423	69.8088	73.5049		63.6138	73.9339	74.6263
	26.6791		4.27269	11.4599		33.2762	28.4495		17.8489	45.5475	79.7719		21.4668	54.2847	76.967		62.2223	59.0869	69.8776	73.5779		63.5101	73.4411	74.4115
	26.5032		4.26826	11.4411		33.1784	28.1621		18.0884	45.6034	79.8759		21.6935	54.3094	76.6918		62.0171	59.2136	69.7607	76.1795		63.645	73.2075	74.2276
	26.5833		4.26567	11.229		33.1706	27.9489		18.1345	45.1126	79.9942		21.4934	53.9256	76.8026		61.6274	59.3783	69.7037	76.2364		63.5423	72.7801	74.0719
	26.7153		4.28541	11.314		32.8984	27.9269		17.4353	45.1818	79.8635		21.716	53.4356	76.5674		61.6889	59.0961	69.8342	75.8199		66.1036	72.4743	73.6272
	27.0016		4.2062	11.2788		32.6188	27.4511		17.0958	45.6943	80.0112		21.6473	53.248	76.3538		62.0133	58.9523	69.9538	75.1946		65.5277	72.3295	73.4189
	26.925		4.18327	11.0502		32.5645	27.5647		16.957	45.4813	79.9499		21.6049	53.0583	79.5954		62.0023	58.3861	70.3119	74.8339		65.4684	72.4712	73.2604
	26.7167		4.08926	11.0416		32.539	27.5437		17.0003	45.3531	79.8444		21.7485	53.3604	82.2582		62.1158	58.1117	70.5425	74.5897		65.0429	71.9065	73.437
	26.9223		4.12306	10.8686		32.516	27.7466		32.7159	45.3328	79.8655		21.6251	53.7069	82.8658		62.0944	58.0645	70.221	74.46		64.9044	71.9769	73.3986
	27.0315		4.1591	10.9811		32.3913	28.1298		29.5094	44.8291	79.3782		21.7299	53.8047	84.1448		61.9821	58.0139	70.1076	74.192		64.8629	69.8827	73.532
	26.9665		4.13166	10.9123		32.6247	28.0213		27.9297	45.7318	79.2319		21.7464	53.8781	84.3303		61.4729	59.5918	70.3109	74.0101		64.5616	68.1408	73.4617
	27.0066		4.14536	11.0423		32.4234	27.9906		23.9107	46.017	79.1626		21.7362	53.9322	84.4208		61.3411	62.4507	70.7139	74.1306		64.4495	67.3041	73.5887
	26.9732		4.14993	11.2357		32.374	27.8214		23.0195	46.4206	79.0346		21.765	53.7876	84.3255		61.3025	62.6178	70.4936	74.0868		64.5954	66.3474	72.2319
	26.9842		4.16598	10.7796		32.3966	27.7485		20.9226	45.6928	78.708		21.8584	54.283	84.3136		61.1185	64.237	70.6081	74.6825		64.5355	66.2963	69.8301
	26.9729		4.18518	10.8538		32.3164	28.011		20.1791	46.0747	78.5842		21.9631	54.1414	84.4695		61.4013	63.8941	70.567	74.7102		64.4298	66.0722	67.4918
	27.0863		4.16441	10.9471		32.0176	28.0022		21.0958	45.532	78.4468		22.0327	54.6969	84.4337		61.4571	63.9214	70.7165	75.4473		63.9817	65.7925	65.3923
	27.293		4.0955	10.902		32.1767	27.9598		20.7123	45.9975	78.4894		22.2705	54.5373	84.2607		61.2448	63.6099	70.9723	75.4862		63.8414	65.7254	64.7176
	27.2911		4.07725	10.7201		32.1953	28.1292		37.9829	45.3853	78.2677		22.0323	53.7466	83.9445		61.3592	63.3158	71.0242	75.4647		63.9825	65.6666	64.2232
	27.1262		4.07778	10.9121		32.2617	28.2358		57.9346	45.7788	78.2728		21.9295	53.477	83.4664		61.441	63.347	70.9044	75.6787		64.0853	66.0031	63.6114
	27.1158		4.03895	10.9323		32.2824	28.3443		60.9168	45.2169	78.1481		21.8209	53.2245	83.4624		61.4185	63.1777	70.888	75.5157		64.385	66.1895	63.597
	27.2959		4.03119	10.7513		31.6749	28.3729		57.7817	45.2222	77.9023		21.7679	53.3491	83.3097		61.3998	63.1106	70.9402	75.2547		64.348	66.15	63.2988
	27.482		4.08829	10.9264		31.6984	28.3895		51.1599	45.1767	77.8073		21.6691	53.4509	83.3237		61.8295	63.1195	70.8919	75.4003		64.0824	66.2022	63.3742
	27.6313		4.088	10.886		31.3954	28.4259		55.5412	45.3295	77.546		21.7439	53.1383	83.2522		62.065	63.329	70.9142	74.7651		64.2747	65.9778	63.0166
	27.7542		4.17998	10.7804		31.1753	28.5297		50.8078	45.303	77.2918		21.9416	52.677	83.1022		62.1046	63.094	70.8079	73.6492		64.2467	66.046	62.7666
	27.9272		4.10729	10.7626		30.9652	28.4485		50.4464	45.2487	76.96		21.799	52.3874	83.0738		62.0982	63.0696	70.966	72.7821		64.5543	66.1856	62.9055
	28.1127		4.13057	10.7581		31.2997	28.457		47.4	45.7916	76.8877		21.7766	52.7377	82.7935		62.1075	63.187	71.1693	72.9685		64.7853	66.4028	62.7948
	28.0658		4.19	10.5982		31.1237	28.4161		45.5188	45.6328	76.3334		22.0008	52.9538	80.2434		62.0118	63.0631	70.926	72.4851		65.4627	67.3561	62.5777
	28.0818		4.20703	10.882		31.1025	28.7587		43.1822	45.7022	76.9995		22.1201	53.0816	80.1671		61.9443	62.9902	71.1185	72.4066		65.4114	68.9278	62.6706
	27.8957		4.19493	10.7053		31.1308	28.4917		41.5649	45.2937	76.8766		21.9136	53.1149	79.416		61.8737	62.9762	71.4765	72.3955		65.5523	69.3041	62.8168
	27.7188		4.19076	10.6696		31.0254	28.4661		39.1984	45.2579	77.1473		21.8406	53.3299	78.1062		61.9228	62.9635	71.7685	72.4803		65.8645	69.9957	65.6422
	27.7113		4.14171	10.5066		31.1929	28.1757		38.3932	45.7511	77.8942		21.8086	52.9087	75.9467		61.4562	62.8935	71.6314	72.5404		66.2418	70.4819	66.6031
	27.9121		4.17151	10.4807		31.1366	28.089		36.8569	45.5078	78.0991		21.4738	52.5933	74.8363		61.619	62.8226	71.8813	72.8678		66.4834	70.7267	70.2568
	27.9473		4.19319	10.1992		31.3498	28.0946		36.4497	45.5984	78.7698		21.3908	52.6832	74.6209		61.3047	62.6071	71.5308	72.9571		66.2503	70.8776	71.8831
	27.9723		4.19055	10.1296		31.25	28.0057		35.6854	45.6213	79.6472		21.3632	52.2599	74.5552		60.946	62.3703	71.5631	73.4362		66.6008	71.1484	72.4106
	27.9044		4.21449	9.89011		30.9315	27.9972		36.3301	45.5157	80.0516		21.4041	52.0721	74.7192		60.9707	61.8632	71.8278	74.8997		66.6549	70.9298	72.3246
	28.0584		4.14083	9.93701		31.0512	27.8015		35.9212	45.8597	79.9379		21.4945	51.8495	75.0075		60.5599	61.6952	72.1485	75.7626		66.2236	69.2077	72.2777
	28.0097		4.14608	9.86828		31.1096	27.7556		34.343	45.4107	80.0212		21.4115	52.0231	75.0339		60.6961	61.5492	73.3601	76.3328		66.4275	68.2478	72.0652
	28.0527		4.13959	10.1924		31.262	27.8122		33.3015	45.254	79.956		21.3974	52.102	74.7395		60.4569	61.5608	73.4383	76.4218		66.6492	68.0799	71.9893
	28.0217		4.16207	9.83988		30.9547	27.9565		31.2742	45.7003	80.1735		21.5973	51.8909	74.3085		60.3383	61.5274	73.1672	75.9502		66.6801	67.8675	71.8521
	28.014		4.15025	9.89072		31.1188	28.1114		30.5894	45.2369	80.1159		21.4927	51.6711	74.2293		60.7784	61.6947	73.1803	75.9411		66.3556	67.2808	71.9768
	28.0774		4.15781	9.86924		30.8813	28.0083		30.3589	45.2983	80.1258		21.6853	51.8434	74.1446		60.9743	61.5977	72.9411	75.8479		66.1305	67.0434	71.6354
	28.3304		4.21066	9.6606		31.1812	28.1822		29.0216	45.2639	80.3999		21.4086	52.0986	74.0692		60.8148	61.3371	72.8202	75.629		65.8484	66.8073	71.4679
	28.3815		4.17142	9.4619		31.1521	28.1452		27.0565	45.711	80.2456		21.3738	52.0242	74.2342		61.0288	61.5502	72.405	79.5609		65.9949	66.5462	71.6617
	28.4915		4.19395	9.43281		31.1141	28.2834		26.7352	45.6212	80.3425		21.6945	51.9306	74.3286		60.9695	61.3331	72.1801	80.649		65.8092	66.4444	71.7478
	28.755		4.09783	9.29313		31.2019	28.2212		25.7618	45.6651	80.1677		21.209	51.8458	74.2088		60.9042	61.1604	74.0901	80.439		65.6008	66.4449	71.6456
	29.0051		4.08335	9.27982		31.1721	27.8786		25.9905	45.7789	80.244		21.3517	51.7854	74.2967		60.9523	61.1325	76.3823	80.3563		65.5317	66.5201	71.376
	28.9687		3.92465	9.46555		31.2568	27.514		26.7943	45.8608	79.8233		21.294	52.4028	74.4734		60.9784	61.2663	78.2034	80.0867		65.2272	66.9549	71.2468
	28.7272		3.91485	9.52339		31.215	27.6084		26.2396	45.9536	79.401		21.2017	52.4183	72.2806		60.8517	60.9651	77.9284	79.9839		64.9752	69.6012	71.895
	28.6137		3.85236	9.53816		31.3907	27.6285		25.5355	45.926	79.2022		21.1668	52.7045	71.6507		60.6218	60.8066	77.6597	79.6792		65.2009	72.0686	71.6952
	28.5889		3.93934	9.63844		31.5689	27.794		25.2691	45.4247	78.924		21.3341	52.9447	71.104		60.7208	60.8175	77.1269	79.4256		64.9703	72.4474	71.7318
	28.6833		4.00953	9.58635		31.7055	27.8851		25.5631	45.8666	78.6932		21.3868	53.0153	70.465		60.5316	60.7719	76.9236	79.2911		64.9261	74.2075	71.8447
	28.3839		3.95205	9.65868		31.8471	27.7964		25.4384	45.7149	78.5712		21.0103	53.1661	70.1745		60.5033	60.3294	76.8604	78.529		64.8946	75.2743	71.4085
	28.3389		3.90623	9.62493		31.7995	27.47		24.2255	45.106	78.5265		20.7384	53.1039	70.1198		62.1202	59.982	76.8776	77.8108		64.7969	75.0657	71.6796
	28.4166		3.86458	9.63586		31.9162	27.2991		23.2834	44.9903	78.3234		20.6736	53.2008	69.9301		64.9355	59.6903	76.3602	77.4569		64.7886	73.998	71.658
	28.5399		3.88608	9.77649		31.9259	27.4057		36.8765	45.1136	78.1065		21.0147	53.0434	70.06		66.471	60.1615	75.2038	77.3208		64.4971	74.5422	71.4748
	28.6596		3.94396	9.75419		31.8057	27.3067		37.6344	45.1149	78.1735		20.8704	53.2738	69.4865		68.0802	60.5667	74.5278	77.029		64.5201	75.4373	71.2974
	28.6706		3.86015	9.96311		31.6798	27.1937		38.2923	45.1081	78.3133		20.796	53.2338	69.5158		68.3153	60.2547	74.292	77.1629		64.4742	76.4501	71.2955
	28.7896		3.89847	9.95335		31.3795	27.0738		36.2491	44.7373	78.3426		20.9785	53.0958	69.6064		68.9824	59.5488	73.9573	76.9426		64.9541	77.1936	71.3124
	28.8071		3.83175	9.88692		31.3551	27.1491		32.5664	44.6032	78.0983		21.0067	53.3326	69.4622		70.0919	59.8097	73.7912	76.6527		64.9221	77.5361	71.3462
	29.0031		3.87494	10.0628		31.485	27.1561		26.6443	45.1802	78.154		21.1175	53.5194	69.6561		70.3353	59.736	73.8484	73.0121		64.5866	77.5028	71.2486
	29.0204		3.8544	9.93793		31.624	27.3085		23.9579	45.5289	78.2548		20.8129	53.3936	69.4029		70.4492	59.557	73.8136	72.0261		64.5178	76.859	71.1319
	28.9771		3.82608	10.1737		31.7304	27.1653		22.9395	46.0946	77.7118		20.6834	53.4361	69.15		70.4342	59.2292	73.4456	72.139		64.9563	76.2689	71.1718
	29.1037		3.83856	10.1922		31.3893	27.1383		20.8495	46.7686	77.681		20.7357	53.4185	69.0186		70.1895	59.0545	73.2501	71.8671		65.4507	75.751	71.0632
	29.0945		3.90111	10.0553		31.3104	27.2405		20.5134	47.1127	77.6775		20.9097	53.6139	73.0276		70.1222	59.5361	73.0874	70.7451		65.6932	75.3574	70.7957
	29.1303		3.86727	9.8439		31.1399	27.4503		20.4465	47.1847	77.3535		20.9463	53.4616	74.3285		70.3439	59.6469	73.3422	70.3851		65.7503	75.0496	70.7608
	28.8819		3.85452	10.064		31.299	27.3839		19.4304	47.328	77.2619		21.1008	53.562	74.3038		70.1484	59.4857	72.9077	70.3404		65.7336	74.5835	71.1598
	28.9118		3.83671	9.88619		30.9609	27.2387		19.7182	47.441	77.0971		21.1023	53.9094	74.1011		69.8192	59.6663	72.7257	70.5572		65.1778	74.0188	71.0742
	28.6629		3.84131	10.1594		30.9391	27.3419		18.5859	47.621	76.7207		21.2137	53.9369	72.759		69.703	59.8644	71.3648	70.7283		65.1626	73.4041	71.439
	28.8729		3.82724	10.0185		30.8781	27.1264		18.6193	47.7971	76.9953		21.0098	53.8068	72.8128		69.8985	59.9059	70.7812	70.1507		65.4652	73.0879	71.6739
	28.8906		3.85618	10.1963		31.0627	27.1297		17.8308	47.1747	76.7097		21.1225	53.691	72.7149		70.1732	60.3366	69.2575	70.0775		65.2435	72.9166	71.2726
	28.9975		3.90617	10.0253		31.0235	27.3836		17.5709	47.7281	76.8242		21.2994	54.1776	72.9663		70.188	59.7575	67.7317	70.1873		65.1609	72.3819	71.3449
	29.0918		3.92237	10.134		31.064	27.3666		18.422	47.8738	76.8204		21.0054	54.3626	72.6087		70.2304	59.7601	67.4724	70.1573		64.9453	72.0434	71.7145
	29.0301		3.85568	10.0623		30.9069	27.1566		17.5737	47.9614	76.8241		21.1232	53.314	73.0141		69.8527	59.5854	67.1482	70.2395		65.0257	71.6867	71.7442
	28.9854		3.85017	9.9718		30.8115	26.8695		17.3612	48.1981	81.432		21.1073	53.3978	72.6743		69.3677	59.6899	67.242	70.569		65.1636	71.5974	71.9129
	28.8887		3.93166	10.0752		30.9709	26.8594		17.2181	48.5023	83.3389		21.1959	51.717	72.8393		69.6011	59.7176	67.2739	70.6942		64.781	71.6222	72.0003
	28.8932		3.97525	9.8352		31.0948	26.9275		16.8938	47.8957	83.4234		21.1277	51.3285	72.7469		69.5353	59.3848	67.3813	74.4887		64.7974	71.2982	71.7516
	28.7205		3.94043	9.83485		31.1119	27.0271		16.7735	48.4917	83.651		21.1538	51.7549	72.7257		69.4112	59.3272	67.3334	76.7614		64.7752	70.8077	71.909
	28.9526		3.91204	9.93935		31.0105	27.0897		17.1394	48.4027	84.9473		21.3904	52.0824	72.6126		69.0932	59.1599	70.5256	77.8043		65.0461	71.0041	72.1433
	28.8533		3.83852	10.0979		31.1473	26.8218		22.6628	48.1727	84.7591		21.1889	52.5845	72.4412		69.0325	58.9614	72.2768	78.4389		64.7022	71.0959	74.3704
	28.6188		3.93816	10.384		31.1776	26.7881		39.1974	47.7552	84.5446		21.4674	53.0705	72.5519		68.631	59.0372	73.2485	79.0986		64.877	71.0925	76.05
	28.8165		3.86504	10.3593		31.2346	26.9544		37.4511	47.8122	84.4178		21.2946	53.18	72.1535		68.4744	58.8703	73.5542	78.8399		64.774	69.9419	78.5046
	28.8352		3.85314	10.2515		31.2262	26.9364		32.9446	48.2038	83.9482		21.2105	53.0624	72.2105		68.4912	58.758	74.5736	78.9229		64.8133	69.9399	79.1388
	28.9949		3.91877	10.2101		31.4368	26.8746		39.7193	48.3593	83.7643		21.1829	52.8982	71.8304		68.6244	58.1483	75.0652	78.4302		64.3454	69.2681	79.8802
	29.0405		3.94645	10.0322		31.3107	26.5995		36.7195	48.1351	83.6937		21.3467	52.7366	71.6591		68.6393	57.88	75.3866	77.4733		64.0166	68.6949	80.7319
	29.0647		4.07496	10.104		31.3216	26.5965		32.2922	48.2073	83.3475		21.6448	52.9603	71.7776		68.2716	57.6711	75.3086	76.8463		63.9433	68.3027	81.4706
	29.3124		3.99387	10.3341		31.2227	26.6475		30.1273	47.5774	83.1946		21.7747	52.9486	71.9415		68.2771	57.3344	71.849	76.5497		64.277	68.1568	81.7152
	29.3626		3.96942	10.2566		31.0776	26.6112		28.3216	47.628	83.1698		21.9101	53.252	71.9271		68.1841	57.5362	70.3404	76.4676		64.7388	67.9298	81.9023
	29.3572		3.97949	10.275		31.2601	26.7818		27.3255	47.9272	83.1439		21.8093	53.0106	71.6765		68.3939	57.6281	70.096	76.3192		64.9404	68.1159	82.3492
	29.0924		3.99593	9.83169		31.1594	26.7747		26.4458	47.8722	83.0788		21.9613	53.0984	71.6019		68.4779	57.394	69.1361	76.3521		64.5625	68.1666	82.551
	28.9131		3.92658	9.87246		31.1799	26.7978		26.2937	47.9775	82.9067		22.0111	52.9474	71.8784		68.4158	57.5371	68.9442	77.6159		64.3829	68.2325	82.5599
	28.7408		3.85562	10.1418		31.2122	26.7484		25.6167	46.3358	83.2896		22.1067	53.2301	71.5814		68.1389	57.5083	68.0386	78.8031		64.3541	68.4839	82.6702
	28.3931		3.83911	10.2391		30.8113	26.4278		25.2055	46.2738	84.1385		22.2143	53.4622	71.2478		68.1262	57.2884	67.9215	78.8307		64.4423	68.7313	82.7976
	28.2711		3.86309	10.1485		30.8584	26.4303		24.9206	45.4472	84.7126		22.0477	53.7737	70.9372		67.9592	57.7811	67.995	79.1697		64.2779	68.8766	82.5962
	28.2132		3.85648	10.1177		31.1481	26.4361		24.6868	45.0307	84.5133		21.9923	53.7667	70.8301		67.452	58.088	68.4449	80.74		64.2346	68.9624	82.4503
	28.0235		3.89889	10.1299		31.014	26.2523		23.7887	44.6525	84.6824		21.9171	53.9523	70.6977		67.0845	57.9767	70.4041	81.2371		64.0114	68.954	82.3321
	28.0144		3.78081	10.0766		31.0398	26.221		23.6869	44.6054	86.283		21.864	53.8159	70.5095		67.2027	58.1583	71.1173	82.4299		63.8342	68.9451	82.4802
	28.0782		3.82785	10.0419		30.9301	26.2793		23.3337	44.0052	86.701		21.8058	54.0106	70.3435		67.2802	58.3508	71.7766	83.0102		63.825	68.7974	82.2054
	28.2655		3.93299	10.0905		30.7874	26.4001		22.142	43.431	87.9225		21.9834	54.0847	70.3421		67.0861	58.5872	71.5082	82.8348		63.8323	68.8364	82.1916
	28.1645		3.96026	9.98101		30.8325	26.2776		25.8932	43.3438	88.849		22.0464	54.0364	70.2977		66.9067	58.9249	71.1173	82.6811		63.6135	68.6465	82.0907
	28.3153		3.87635	10.1054		30.9626	26.1283		34.335	43.4396	88.8166		22.2115	53.9725	70.4918		67.1109	58.8361	70.7561	83.1666		63.3279	68.6316	82.1994
	28.3137		3.90815	10.1865		30.8608	26.2027		31.0094	43.3445	88.3901		22.0313	53.8228	70.7191		66.8431	58.9761	70.699	85.0602		63.3905	68.9036	82.2017
	28.4692		3.87592	10.4116		31.0133	26.1305		30.652	43.1539	88.2613		22.0739	53.3574	70.835		66.6438	59.146	71.7062	85.305		62.8701	68.7623	82.3336
	28.5232		3.87036	10.1751		31.022	25.9271		27.8977	43.1625	86.1577		21.8635	53.6774	70.6853		66.6627	59.2625	73.2406	86.1639		62.8915	68.8387	82.5204
	28.4055		3.91258	10.1551		30.6659	25.9535		24.7172	43.5809	84.3766		21.66	53.5713	70.5231		66.5488	59.2486	74.1162	86.9863		62.9159	68.9273	82.577
	28.3022		3.79241	9.91748		30.499	26.0648		22.4601	43.1092	82.5385		21.5821	53.7603	70.8568		66.4819	59.5904	74.3781	86.7088		62.7294	69.0425	82.4265
	28.1881		3.70963	9.98669		30.6694	26.0903		22.1374	43.0839	81.6616		21.5158	53.6581	70.8233		66.5934	59.2957	75.051	86.7061		61.9036	68.7078	82.1556
	28.178		3.63425	9.75072		30.7046	26.1211		22.0884	43.589	81.5919		21.3703	53.2345	70.8118		66.9877	59.4505	75.3146	83.5201		61.7922	68.7182	81.9853
	28.3087		3.63677	9.74877		30.6749	26.0062		21.4581	43.5182	81.3947		21.5539	52.9735	71.0315		67.1727	59.5747	75.6588	83.7958		61.958	68.6044	81.661
	28.1194		3.52612	9.75031		30.7529	26.0861		21.0548	43.1179	81.1317		21.4832	53.0418	71.1219		66.9009	59.2865	75.5285	84.3307		61.8816	68.3359	81.5913
	27.996		3.5878	9.97921		30.6385	26.0569		21.1443	43.6346	80.9398		21.4867	53.1571	70.9799		66.9865	59.241	75.6011	84.5762		62.337	68.335	81.6327
	28.1492		3.55117	9.91701		30.9121	26.0803		20.6123	43.1483	81.0054		21.3092	53.1537	71.4081		67.1188	59.5111	76.0259	84.7082		62.3656	68.3003	81.438
	28.474		3.58138	9.83099		30.9212	25.8558		20.1793	43.1237	81.0215		21.348	53.0829	72.8643		67.0936	59.7555	77.0128	84.5442		62.1507	68.4075	81.4233
	28.4925		3.49734	9.71317		30.7427	25.6472		19.2333	43.6901	81.0181		21.489	53.3714	73.8199		66.9123	59.5174	79.2817	84.4586		62.1827	68.3685	81.229
	28.2872		3.52242	9.56448		30.8763	25.4497		15.8327	43.5938	80.7552		21.4302	53.2974	74.1378		67.2413	59.513	79.4039	82.0979		62.1867	68.4463	81.2456
	28.425		3.58351	9.70257		30.7222	25.4415		15.4689	42.9257	80.5583		21.3492	51.0946	74.6131		66.9411	59.4276	79.2836	81.1586		67.3664	68.4829	81.1975
	28.6681		3.62512	9.85472		30.5132	25.4618		16.0108	43.7114	80.5388		21.3806	50.7233	74.8174		67.1187	59.4447	80.9007	80.3644		66.6068	68.7977	81.7443
	28.6699		3.63092	9.75393		30.3984	25.1598		14.1817	42.9464	80.505		21.6085	50.8026	74.9779		67.1831	59.5853	80.8052	79.6451		66.3731	68.5016	81.8986
	28.4039		3.60055	9.73887		30.43	25.3556		15.8227	42.5117	81.346		21.4345	49.0622	75.0535		67.1766	59.9078	81.7591	79.6955		66.24	68.4406	81.7468
	28.3096		3.6107	9.67369		30.3863	25.3656		15.8972	42.2344	81.5636		21.4761	48.6378	75.1382		67.1839	59.2616	81.2124	79.9365		66.0437	68.4969	81.6275
	28.4724		3.62185	9.53481		30.3696	25.4281		15.5024	42.0151	82.8573		21.958	47.9134	74.9615		67.408	59.3515	80.5154	80.3053		66.0248	68.487	81.6412
	28.3215		3.61693	9.56548		30.3492	25.3773		14.7974	41.9305	83.6919		22.5939	47.7678	74.8881		67.628	59.4462	80.0911	81.6166		66.1694	68.4898	81.2363
	28.3968		3.68743	9.86607		30.3978	25.2327		13.1833	41.5154	83.6231		21.6826	48.0689	74.9259		67.748	59.1867	79.8955	82.0523		66.0432	68.5291	81.3288
	28.4461		3.74501	9.99314		30.0217	25.0044		14.5165	41.1345	83.5495		21.5923	48.4392	74.8413		67.8076	58.8415	79.4929	82.6506		65.7559	68.5696	81.0249
	28.6961		3.68944	9.18008		30.2229	25.2063		13.9901	41.0506	83.0463		21.586	48.9557	74.7538		68.0373	59.4324	79.3475	82.6641		66.0015	68.2884	80.009
	28.7167		3.69345	9.1397		30.5088	25.2316		11.8784	40.8484	82.8053		21.6315	49.8739	74.8119		67.9194	59.6328	79.2649	82.7619		66.2254	67.8567	77.9028
	28.8921		3.77684	8.99233		30.3451	25.1649		10.0745	40.6241	82.5025		21.6123	49.9026	74.8086		67.9165	59.6482	79.4046	82.8432		66.167	68.0347	76.2529
	28.9167		3.7329	8.89991		30.222	25.1614		9.3479	40.9183	82.2426		21.5678	50.4785	74.737		68.1901	59.6269	79.3585	83.13		66.2114	68.0689	75.4907
	28.9598		3.79497	8.75541		29.9643	25.1927		6.22215	40.3613	81.9229		21.3896	51.3128	75.6844		68.1364	59.6922	79.3439	82.9872		65.8146	68.1525	75.4118
	29.0049		3.77141	9.03354		29.6885	25.0173		9.37563	40.1924	81.7518		21.3954	51.1663	77.4394		67.9018	59.6264	79.5075	84.9233		65.8524	67.9914	75.5467
	29.1027		3.83306	9.11846		29.5483	24.7492		5.03693	39.9443	81.7601		21.5232	51.7636	77.6303		67.6207	59.9356	79.2468	85.9704		66.1641	67.9585	74.7783
	29.1044		3.82121	8.80422		29.6565	24.606		4.8275	39.8855	81.5681		21.8475	51.4823	78.997		67.5436	59.9018	79.3867	86.6245		66.4787	67.9756	74.2706
	29.4398		3.8068	8.81508		29.6421	24.5431		8.29941	39.8036	81.2378		21.6812	51.0322	79.6657		67.6072	59.7091	79.7025	86.4863		66.4001	67.8134	73.6881
	29.2943		3.8649	8.99809		29.6184	24.4683		5.11489	39.7675	81.2887		21.8887	50.9777	79.524		67.511	59.8164	79.6201	86.4442		66.387	67.6064	73.7196
	29.2659		3.8469	9.19287		29.6336	24.5971		8.34299	39.8544	81.3776		21.7858	51.0016	79.5095		67.1657	59.3745	79.2772	82.3405		66.3976	67.4603	73.6016
	28.9889		3.82617	9.35418		29.6311	24.6101		8.22656	40.3673	81.0545		21.5674	51.0272	79.6247		67.0944	59.6704	79.6287	82.3802		65.9532	67.476	73.3299
	29.3394		3.90676	9.52367		29.7412	24.4293		9.04767	40.3436	80.7092		21.3943	50.8747	79.5265		67.2262	59.4695	79.6653	81.911		65.7083	67.7396	72.954
	29.5404		3.96233	9.63221		29.6727	24.5429		7.74703	40.423	80.3757		21.4207	51.0987	79.3568		67.1447	59.184	79.2965	79.2283		65.8463	67.5993	72.854
	29.4872		3.82223	9.54072		29.693	24.6073		5.25087	40.3686	80.1758		21.4746	50.9441	79.3412		66.9579	59.5736	79.2838	78.7499		65.5325	67.5789	72.5593
	29.5125		3.73479	9.41028		29.8749	24.4366		4.81979	40.5071	80.0234		22.1194	50.9149	79.1443		66.7973	60.0867	79.0815	78.1709		65.6838	67.6915	72.5745
	29.4193		3.68053	9.29694		30.0241	24.1442		4.79094	40.6851	80.4268		22.5935	51.0838	79.4755		66.5969	60.3015	78.8149	77.409		65.752	67.5812	73.156
	29.2715		3.67788	9.24966		30.0445	23.836		8.99149	40.0748	80.3799		22.7144	51.1101	79.9121		66.4815	59.8941	79.8422	76.9773		65.8894	67.7804	74.0008
	29.1673		3.56014	9.22679		29.8177	24.0605		4.42308	40.1306	80.1974		22.4386	51.2589	79.9704		66.344	59.6572	80.6465	76.4469		66.0118	67.7159	74.2937
	29.3341		3.54871	9.48368		29.8127	24.0367		4.45742	40.8241	80.0104		22.4834	50.9866	79.9366		66.2844	59.9732	80.4816	75.7095		65.8827	67.6247	74.9944
	29.171		3.58755	9.19186		29.7953	23.8794		4.47752	40.8252	80.1591		22.2838	50.5557	80.0199		66.57	60.4161	80.2759	75.5138		66.0952	67.7211	75.2434
	29.2996		3.48327	9.03376		29.9091	23.9543		8.87361	40.8071	79.6534		22.229	50.4256	79.8307		66.0507	60.2153	79.8359	75.0287		66.4052	67.6414	75.604
	29.0473		3.59976	9.32167		30.1043	23.9023		8.88477	40.7259	79.7809		22.0953	50.0639	80.5261		66.4953	60.4146	78.432	75.0437		66.3243	67.9972	75.7246
	29.2052		3.65634	9.60641		30.2861	24.0033		15.0894	40.7274	79.5113		22.131	50.0015	80.4144		66.3106	60.6015	78.0483	74.8122		66.1257	67.8672	75.714
	29.2249		3.6636	9.40909		30.5046	23.8806		25.3816	40.9043	79.5613		22.0911	50.0664	80.9045		66.3553	60.4625	76.6998	73.3735		66.1523	67.5738	75.8546
	29.0361		3.79713	9.29086		30.4355	24.2545		26.8482	40.6566	79.289		22.1718	50.3982	80.5543		66.4056	60.7838	76.3234	73.716		66.3385	67.6325	76.0106
	29.1719		3.80972	9.13686		30.6143	24.5702		28.1946	40.7636	79.5205		22.0357	49.9005	81.4445		66.537	60.6387	75.994	73.991		65.7793	67.4791	76.429
	28.9478		3.82242	9.11504		30.5028	24.3508		23.0696	40.9649	79.0859		22.0857	49.6012	81.788		66.5978	60.3322	75.9532	74.6333		65.8365	67.5901	76.8473
	28.9882		3.88958	9.15112		30.5944	24.4808		21.4297	40.9346	79.1238		21.9888	49.3569	81.796		66.5838	60.1885	75.4711	75.1521		66.2192	67.6364	76.9765
	29.28		3.92454	9.07723		30.3908	24.4969		20.3425	40.7834	78.8174		21.7447	49.1614	81.456		66.151	60.1485	75.4962	75.45		66.6194	71.4093	77.2568
	29.2182		3.80013	9.36571		30.3477	24.5034		19.8758	40.2733	78.386		21.7636	49.5293	81.3402		66.1924	59.7298	75.4602	75.5601		66.6404	72.5751	77.3268
	29.197		3.87291	9.20832		30.4192	24.7981		19.3608	40.3807	78.0789		21.8861	49.7226	80.9087		66.0272	59.6526	76.468	75.5389		66.6979	74.1979	77.2787
	29.2955		3.79471	9.19738		30.563	24.6649		19.0803	40.5947	77.9485		22.0499	50.1275	79.9469		65.8556	59.905	77.8999	75.4363		66.5656	74.5676	76.9921
	29.3275		3.88375	9.12436		30.7832	24.6664		18.9911	42.3917	77.4706		22.2809	50.2673	77.5012		65.4206	59.9024	77.9344	75.2795		66.5205	76.0796	76.8534
	29.4246		3.88419	9.13157		30.7159	24.7866		18.9662	42.8868	77.2232		22.6164	49.9655	76.9457		65.302	59.7445	78.5745	75.2367		66.4462	76.6094	76.6723
	29.4318		3.90123	9.10751		30.6615	24.6667		20.4167	42.7839	76.8385		22.7384	50.134	74.4864		64.8705	59.5092	78.175	75.3615		66.2383	77.0981	76.5599
	29.2129		3.91729	9.08298		30.6061	24.8206		20.2346	42.8337	76.8965		22.562	50.1902	74.057		65.3185	59.649	78.0856	75.4379		66.1867	77.5378	76.6981
	29.4823		3.95059	9.36014		30.8897	24.7547		20.2497	43.0616	76.7794		22.566	50.0279	73.6539		65.4159	59.1821	78.4959	75.5999		65.958	77.3525	76.3997
	29.4001		3.91533	9.33017		31.0492	24.8233		20.605	43.2932	77.0236		22.5774	49.8116	73.3592		65.2022	58.9111	79.6048	75.7672		65.9134	77.6149	76.4128
	29.46		3.80689	9.35027		31.2699	24.7198		20.6142	43.7599	76.788		23.2896	49.8963	73.1146		64.6713	59.1222	79.8771	75.6398		66.0239	77.7041	76.5292
	29.6106		3.8484	9.21141		30.9135	24.6978		20.5097	43.6617	77.0123		23.2884	50.0969	73.246		65.4787	59.0227	80.6743	75.4855		66.0618	77.6193	76.4547
	29.7757		3.88445	9.29288		30.8743	24.7129		20.5596	43.3828	77.0468		23.2612	50.0365	73.4508		65.4557	59.0286	80.9305	75.5496		65.9882	77.5268	76.1932
	29.7707		3.83138	9.42361		30.9178	25.035		20.4155	43.0838	76.9555		23.051	49.0554	73.3145		65.6597	59.546	80.918	76.0277		65.8905	77.396	76.3791
	29.6103		3.86924	9.54266		31.0676	25.0183		21.093	43.0402	76.8743		23.1261	48.8564	73.2872		65.2192	59.4672	80.9778	79.2601		66.1208	77.5631	76.4571
	29.625		3.90189	9.65004		30.998	25.0119		19.7824	43.158	76.7478		23.2828	49.0074	73.2468		65.2028	58.9998	80.9816	80.4394		66.0854	77.4928	76.4638
	29.6728		3.76087	9.58776		31.2246	25.0166		21.0344	43.8312	76.6811		22.8708	48.5829	72.5925		64.9034	59.0179	80.8522	82.827		66.3316	76.5089	76.5205
	29.5705		3.79241	9.60523		31.2353	24.9781		20.5604	43.8957	76.4769		22.8027	48.7162	72.2612		65.2279	58.5671	80.772	83.5874		66.3056	76.3084	76.4423
	29.4633		3.74327	9.53986		31.2808	25.0103		20.9965	43.7302	76.2703		22.8162	48.7105	71.5805		65.0587	58.2132	80.7212	83.7558		66.5649	75.8651	76.5796
	29.6294		3.73316	9.47658		31.2579	25.0404		19.419	43.0572	76.4084		22.8596	47.9166	71.4376		64.9326	58.3691	80.3875	83.4801		66.3314	74.332	76.3012
	29.5909		3.77655	9.47896		31.1303	25.201		19.2348	43.1577	76.551		22.6019	47.5105	70.9386		64.929	58.3003	79.2628	83.5038		66.6976	74.1333	76.4167
	29.4794		3.69746	9.34772		31.2461	25.5048		19.7093	42.2012	76.605		22.5416	47.7556	70.3788		64.7627	57.9773	78.3093	81.3604		66.7671	73.9698	76.3787
	29.547		3.73303	9.65731		31.4272	25.5415		18.4868	41.8056	79.9336		22.385	48.0404	70.1504		64.7722	57.9368	78.0008	81.631		66.5377	73.6403	76.334
	29.5854		3.69276	9.76108		31.5034	25.5252		18.5284	41.5202	80.3606		22.4352	47.8054	69.977		64.8608	57.7469	77.7802	80.4337		66.4861	73.3725	76.4574
	29.6634		3.73596	9.536		31.4604	25.55		18.3654	41.3043	81.5466		22.3662	47.9533	70.0639		64.6793	58.5269	77.9159	79.4181		66.6792	73.5382	76.3741
	29.5305		3.75679	9.75759		31.199	25.6867		18.4528	41.183	81.4843		21.9272	47.8517	70.6612		65.0031	58.4512	77.4396	79.3241		66.6899	73.3428	76.1727
	29.75		3.68344	9.87376		31.2344	25.9788		18.3173	41.2465	81.425		22.1395	47.9428	71.9431		64.8349	58.2939	77.5712	79.2723		67.0006	72.8215	76.2892
	29.8075		3.65088	9.76337		30.8004	26.0178		19.6724	41.3494	81.4734		22.1399	47.8732	72.0492		64.7171	58.313	77.7333	80.4768		67.3375	72.0471	75.9034
	29.5186		3.70039	9.8212		30.9747	25.5585		18.1982	41.8447	81.1307		22.1566	47.8857	71.7903		64.3525	58.5067	77.5659	81.966		67.5317	71.8576	75.6377
	29.5397		3.71435	9.74928		30.8903	25.5193		19.3409	40.8652	80.6096		22.1977	48.0619	72.2215		64.6038	58.4311	77.3091	84.7264		67.8067	71.6047	75.6659
	29.8779		3.74202	9.59179		30.9601	25.324		18.3239	40.6926	80.4804		22.1156	48.1682	72.9327		64.2566	58.0562	77.1309	84.99		67.6199	71.5094	75.8968
	29.8685		3.68282	9.91517		30.7192	25.1987		18.1554	40.5464	80.4973		22.0506	48.1802	73.4182		64.4593	57.5759	77.188	85.3399		67.849	71.6304	77.3935
	29.6553		3.61758	9.92883		30.8465	25.3041		19.3115	40.1846	80.7741		22.0946	48.1306	73.2152		64.6317	57.8672	77.0701	85.6755		67.8937	71.4468	78.0769
	29.6364		3.59192	9.85117		30.8388	25.1325		19.6619	40.1562	80.8493		22.1406	48.4279	73.5836		64.388	58.133	76.7418	85.4081		68.0112	72.3535	77.6503
	29.6335		3.65478	9.79762		30.9977	25.0513		19.7175	40.1252	80.8172		22.2384	48.7461	73.4363		64.2732	57.9025	76.7354	85.1679		68.2917	74.7235	78.059
	29.7585		3.70731	9.72857		31.1989	25.1096		19.2381	40.4206	80.6619		22.2382	47.0786	73.4717		64.3802	57.5861	76.8686	84.9569		68.0885	74.5048	78.8241
	29.9668		3.8149	9.79541		31.2387	25.1025		19.6439	40.5459	80.4041		22.4886	45.6077	73.1487		64.6696	59.2039	79.439	84.8889		68.0196	75.1031	79.6573
	30.0066		3.70448	9.80727		31.0243	25.1001		18.4585	40.0603	80.4747		22.2158	45.8	73.4235		64.0345	60.1875	79.7154	85.0051		68.1821	76.8277	79.8361
	30.042		3.74837	9.93694		31.2095	25.1461		18.4367	40.6041	80.4089		22.1893	44.9786	73.2203		64.295	59.2736	80.1717	84.8249		68.0718	76.7874	79.9067
	29.6986		3.75504	9.60148		31.356	25.1494		18.3827	39.9041	80.3114		22.0062	45.0774	72.9293		64.0128	58.2073	80.3932	84.7187		67.7927	77.3058	80.3073
	29.7756		3.75677	9.26673		31.3385	25.0985		17.9331	40.0169	80.1502		21.9392	45.0524	72.7367		63.9769	57.6858	80.5745	84.7562		68.7901	77.2373	80.736
	29.8392		3.73216	9.17574		31.2176	25.0882		17.8453	40.3899	80.0423		21.8648	44.5154	72.6467		63.6814	57.807	80.5461	84.9088		68.6045	78.0742	80.7891
	29.8082		3.74569	9.366		30.9941	25.1294		17.7079	39.8622	80.0153		21.7519	44.5688	72.2827		63.7263	57.6946	81.2182	84.8074		68.9479	78.0903	80.7031
	29.7243		3.77469	9.35408		30.7265	25.182		17.6314	40.7328	80.084		21.8993	44.742	72.0852		63.33	57.684	80.8076	81.8951		68.6764	78.7674	80.7512
	29.6693		3.77651	9.1937		30.6126	25.242		17.2052	40.8042	80.1161		21.924	45.054	72.2193		62.9346	57.4781	80.778	78.7259		68.6484	78.9623	80.563
	29.4662		3.80988	9.15723		30.4215	25.5072		17.1502	41.271	79.4948		21.9718	45.3331	71.9491		62.9248	57.2133	81.5679	75.1824		68.2227	79.3244	80.4117
	29.5082		3.81536	9.11089		30.448	25.4976		18.3501	41.2382	77.4585		21.7672	45.5759	72.1323		62.6313	57.7304	81.6914	73.9597		68.3132	80.0937	80.0323
	29.4213		3.94715	9.19484		30.386	25.4656		18.4017	41.7296	74.3297		21.9117	45.4998	72.1305		62.3377	57.819	81.2845	73.2987		68.3001	79.9017	79.7354
	29.3198		3.89578	9.18891		30.6702	25.2744		18.5674	41.1345	72.8234		21.8908	45.6841	72.2322		62.0518	58.0674	80.9539	73.1523		68.457	79.6091	77.6824
	29.0935		3.92831	9.03788		30.5906	25.1294		18.5417	41.1155	72.1727		22.0874	45.7165	72.1344		61.592	60.473	80.5639	72.6718		68.7924	79.3673	75.3034
	29.0558		3.92084	8.95563		30.5423	25.1624		17.9756	41.7471	71.4975		22.0845	45.993	72.2067		61.4125	62.4945	80.3566	71.9938		68.7103	79.28	74.3301
	28.9011		3.86811	8.72039		30.6597	25.2678		17.1055	41.089	71.231		22.2341	46.2878	72.1393		61.2383	63.2987	76.2401	71.8397		68.7979	79.2246	72.7644
	28.8743		3.84909	8.66196		30.7016	25.0265		16.9247	41.6674	71.36		22.0199	46.4149	72.2812		61.2931	63.8543	75.9064	71.915		68.7878	79.0032	72.0499
	29.0184		3.83837	8.71461		30.5725	24.7906		16.7456	41.103	71.3671		22.0691	46.7945	72.5094		60.9528	66.7017	76.0187	72.6555		68.9364	78.9058	71.9599
	28.8937		3.82887	8.70793		30.4738	24.7224		18.0316	41.2023	70.9612		22.0236	46.7673	72.4387		61.1169	66.3558	75.8204	74.7555		69.0125	78.4596	70.538
	28.8747		3.9291	8.81587		30.4713	24.6706		16.7646	41.8008	70.9895		22.0222	46.7562	72.0969		61.1576	66.1692	75.7811	76.2153		68.4896	78.5403	70.8428
	28.9418		3.88396	8.75356		30.561	24.6623		16.7234	41.15	70.7922		21.6365	46.756	70.8476		61.2062	65.9225	75.8435	78.4757		68.2366	78.3983	70.6617
	28.932		3.75128	8.79353		30.4774	24.7446		16.6373	41.2018	70.4995		21.5806	46.9693	70.6427		61.699	66.0096	75.7548	78.7975		68.1817	78.2637	69.3827
	28.7715		3.7836	8.72458		30.3244	25.0805		16.4161	41.8941	70.6303		21.6785	47.4049	69.3975		61.7012	65.6027	75.7979	79.1195		68.2865	78.4672	69.1188
	28.8891		3.91998	8.90657		30.2347	25.0831		16.1866	43.4774	70.3117		21.8562	47.5611	68.8418		61.3447	65.091	75.5866	79.6463		68.2539	79.0673	68.7349
	28.8586		3.84938	8.83623		30.0883	25.293		16.1302	45.401	70.5648		21.8808	47.4055	68.1559		61.4577	65.5322	74.8851	80.0903		68.4724	79.1268	68.4172
	28.861		3.80753	8.69102		30.2758	25.3577		16.1144	45.3607	70.6577		21.8291	47.8118	68.1339		61.4845	65.8222	75.44	80.654		68.0316	79.4268	68.6142
	28.6379		3.78932	8.77539		30.1095	25.4507		16.1377	45.3746	70.6574		21.9465	48.1059	67.9939		61.3908	65.9216	75.1769	80.7761		67.9596	79.5228	68.8763
	28.3849		3.76193	8.78995		30.188	25.4658		17.6554	45.1793	70.635		21.8798	48.0979	67.7895		61.7342	65.5904	75.2014	80.3713		67.5981	79.6562	69.026
	28.5061		3.78213	8.88221		30.2261	25.6546		16.2239	44.6057	70.774		21.9419	48.2721	67.9864		61.5663	65.7861	75.6248	80.4459		67.754	79.7398	68.2589
	28.4158		3.82345	8.84242		30.3839	25.6746		17.6513	45.0841	70.7249		21.8681	48.4777	67.8992		61.4219	66.1551	75.6915	80.7193		67.7229	79.9703	68.089
	28.4327		3.81056	8.97142		30.3659	25.6864		18.2072	45.0922	70.7711		21.743	48.5891	67.9824		61.4653	66.4437	75.5577	80.861		67.7051	80.1202	67.827
	28.3693		3.87965	9.17878		30.3878	25.8089		17.0086	44.3731	70.4708		22.035	48.3407	68.2651		61.1662	66.6393	75.8856	80.5283		67.9476	79.9305	68.0965
	28.3499		3.88251	9.05852		30.2687	25.6293		16.7965	44.3072	73.532		22.0878	48.0894	68.3404		61.139	66.1704	76.0265	80.6616		67.905	79.6924	67.4904
	28.2563		3.90898	8.81783		30.2795	25.5302		17.529	44.3324	75.4041		22.3226	48.31	68.4222		61.581	65.9535	75.6531	80.9345		68.1378	79.2489	67.1477
	28.3502		3.99405	8.98543		30.4623	25.5051		16.1942	44.1766	75.6082		22.1196	52.1144	68.6005		61.6145	65.9427	75.4921	81.0631		68.2051	79.1833	67.0327
	28.4053		3.89634	9.12031		30.259	25.3809		16.6488	42.294	75.7893		22.3001	52.0613	68.2001		61.7212	66.691	75.4052	81.1725		68.2917	79.0264	67.2327
	28.3218		3.85946	9.03489		30.1361	25.3954		17.9294	41.1694	76.2282		22.1219	51.7976	68.3096		61.7774	66.2256	75.9174	81.2734		68.6882	79.1109	67.2345
	28.2859		3.77953	9.26016		30.0366	25.7816		17.9541	40.5648	76.6587		22.1405	51.329	68.714		61.7905	66.3135	76.4185	81.2532		68.4522	78.8338	67.7932
	28.2067		3.75576	9.37571		29.9419	25.812		18.1605	40.6825	76.6621		22.1101	52.747	68.5646		62.3889	66.2474	76.6445	81.034		68.3463	78.6362	67.7227
	28.5824		3.75625	9.51497		29.9809	26.0217		17.5497	40.2717	76.6998		22.1795	53.0921	68.1098		62.5291	66.1023	77.4306	81.0285		68.1399	78.7576	67.5519
	28.6676		3.63532	9.45612		30.0257	26.0835		36.2398	40.5241	76.5775		22.116	53.1481	67.9132		62.5108	66.1427	77.5129	80.8919		67.7329	78.7962	67.1693
	28.6041		3.61142	9.41055		30.2181	26.1516		49.035	40.6784	76.4835		22.5447	52.9043	68.1309		62.4166	66.5741	77.6412	80.8066		67.6933	78.5736	67.3781
	28.5088		3.63511	9.36833		30.0462	26.0941		47.7339	40.0176	76.3068		22.2896	52.6123	67.9047		62.4189	66.5061	77.4146	80.9059		67.9729	78.5561	67.3348
	28.3584		3.67225	9.37849		30.1467	26.1294		45.2533	40.6671	75.9799		22.2237	52.5277	67.9306		62.5584	66.1585	77.5879	80.4446		69.1357	78.4388	67.2141
	28.1515		3.74775	9.37159		30.1101	25.9587		42.2	40.6615	75.9265		22.2304	52.3349	67.9798		62.7235	66.1062	77.4087	80.2422		68.9399	79.4749	67.1269
	27.9544		3.66571	9.57579		30.3627	26.0372		40.1497	40.1297	75.6019		22.4546	52.4115	72.4943		62.9256	65.8361	77.3981	79.8216		68.6593	80.8791	67.1423
	27.9633		3.66918	9.5642		30.2357	25.8689		39.0186	40.1752	75.6282		22.3047	52.1848	72.9546		62.5403	65.5224	77.0309	79.7636		68.7681	81.3284	67.4101
	27.7666		3.61746	9.5355		29.932	25.7531		38.161	40.5418	75.696		22.0168	51.7122	74.3977		62.2998	65.3061	77.1267	79.6884		68.8125	80.9302	67.6803
	27.6615		3.61916	9.57341		29.8035	25.681		36.36	40.7845	75.6163		22.1476	51.8539	75.1151		62.4952	64.9248	77.1035	79.4703		68.9679	80.7037	67.9274
	27.5125		3.55922	9.45171		29.6338	25.8847		29.7313	40.8838	75.5414		22.1794	51.912	75.5125		62.6514	64.9411	76.8576	79.0318		69.1899	80.7432	67.8547
	27.8229		3.49335	9.36999		29.7126	26.0598		23.385	40.2679	75.4106		22.1541	52.0838	75.1201		62.6676	64.9076	75.2612	77.6553		68.728	79.3918	67.7944
	27.9316		3.60778	9.32044		29.2219	25.9972		20.8371	40.6224	75.4668		22.2881	52.1962	74.8801		62.6593	64.5867	74.6154	76.8669		68.6127	78.3398	67.7124
	27.89		3.55856	9.41961		29.215	25.6345		20.2229	40.8272	75.6181		21.7781	52.3183	74.4314		62.8228	64.7035	71.9688	76.4862		68.8055	77.0479	67.6283
	28.0393		3.56465	9.54513		29.1455	25.9298		17.757	40.6659	75.7906		22.0754	52.2343	74.3285		62.6711	64.8473	71.5129	76.2858		68.8272	77.2746	67.373
	27.8845		3.61832	9.66459		29.1243	26.0456		18.0132	40.4485	75.675		22.0657	52.1454	74.4177		62.5806	65.0298	70.6877	75.9116		68.5795	77.2662	67.395
	27.8303		3.65177	9.69849		28.9552	25.9821		17.5363	40.4326	75.2953		22.1571	52.003	74.6612		62.4584	65.036	69.2734	75.7147		68.4617	77.2274	67.6307
	27.9145		3.63798	9.54188		29.4089	25.8011		18.6203	40.0648	75.3607		22.0208	51.7122	74.4129		62.4845	64.9319	69.3495	75.5411		68.3983	77.0922	67.8863
	27.9996		3.58632	9.73065		29.5522	25.9086		19.5536	39.993	75.3087		22.1357	51.4926	74.3396		62.7305	64.7876	69.3693	74.4991		68.6703	76.6712	67.8183
	27.6578		3.60045	9.6269		29.4426	26.0694		46.8057	39.9747	75.2435		21.8246	51.2303	74.3566		62.8955	64.364	69.434	74.3495		68.9935	76.6114	67.7999
	27.5553		3.57928	9.69664		29.3895	25.9934		40.1025	39.962	75.3838		21.8565	51.4089	74.3658		62.9657	64.2685	69.3248	73.6139		69.3962	76.6799	67.9806
	27.663		3.5834	10.0166		29.4359	26.0007		41.1653	40.0705	75.4605		21.891	51.3822	74.398		62.5897	64.1665	71.5006	73.1718		69.5003	77.7749	67.9416
	27.5924		3.66043	10.2322		29.3113	26.0679		39.6416	40.2019	75.2803		21.81	53.2382	74.0378		62.0542	64.2278	74.0344	73.129		69.4555	81.0799	67.912
	27.8085		3.68936	10.3254		29.4616	26.07		38.4907	40.0919	75.3171		22.0348	53.1275	73.9015		62.2112	64.0831	75.0208	73.2355		69.3899	83.7743	67.8525
	27.7136		3.68938	10.4756		29.7059	26.1028		36.5422	40.0573	74.9923		22.0213	52.74	73.5732		62.441	63.8497	75.9677	73.5803		68.939	84.9162	68.3203
	27.786		3.71568	10.448		29.751	25.9287		35.3895	40.4386	74.4455		22.2513	53.1289	73.304		62.9567	64.0305	76.4635	73.3877		68.9583	85.5494	68.724
	27.691		3.77363	10.7715		29.7215	26.0985		34.6082	40.4852	74.4269		22.3474	53.8648	73.177		63.0691	63.7537	76.293	73.2852		68.5748	85.6811	68.9988
	27.6816		3.87799	10.7595		29.8676	25.8361		35.0442	39.932	73.9706		22.4493	54.0423	73.0464		62.8598	63.4598	76.4463	73.4826		68.8048	86.0815	69.2512
	27.9358		3.80636	10.8611		29.7264	25.6862		51.8123	40.3827	73.6623		22.4899	54.9029	72.6366		62.5964	63.3976	76.4842	72.9796		69.0516	86.3234	69.3812
	27.8981		3.71494	11.0226		29.6673	25.6928		51.3505	40.2195	73.6342		22.3931	55.6147	72.6207		62.3222	62.9624	76.6563	73.0074		69.0453	86.6469	69.373
	27.9155		3.7138	10.8694		29.6493	25.6721		49.7967	39.728	73.9003		22.4846	56.3818	72.5217		62.1808	63.133	76.501	73.558		68.9792	86.8969	69.4138
	27.8152		3.59475	10.9118		29.5521	25.9594		50.5082	40.2726	73.9917		22.4258	56.0425	72.516		62.1192	63.1856	76.4716	74.1888		69.1124	86.802	69.2586
	27.7126		3.5366	11.057		29.402	25.9064		50.4428	39.7249	74.188		22.4927	55.6018	72.6073		62.2221	63.074	74.2247	74.2831		69.1689	87.1299	68.9781
	27.6515		3.42455	11.0644		29.2793	25.8593		46.1876	40.0862	74.595		22.5058	56.5988	72.6505		62.0782	62.9151	74.2855	74.48		68.9138	86.9386	68.9756
	27.7582		3.51196	11.0141		29.2269	25.8951		43.396	39.9135	74.2408		22.258	56.6457	72.4879		62.2345	63.0308	74.2395	74.9551		68.9318	86.6712	69.1254
	27.8351		3.44642	10.7462		29.1446	25.7633		41.3936	39.5396	74.4806		22.4283	57.0907	72.4244		61.6953	63.1543	74.5142	75.249		68.7063	86.5862	69.3512
	27.8497		3.42921	10.6589		29.2237	26.1651		40.4625	39.5118	74.2291		22.3558	56.7368	72.7269		61.7093	63.2658	74.3903	76.426		69.988	86.3921	69.3288
	28.0539		3.41789	10.6785		29.3286	26.0816		38.358	39.3931	74.0318		22.1119	56.8815	72.5978		61.7624	63.2596	74.7986	78.1871		70.1782	86.0463	69.3309
	28.0574		3.46191	10.2702		29.2773	26.0135		37.5547	39.3819	73.7652		22.0184	56.8456	72.5591		61.7018	63.2432	74.8161	78.4654		70.5841	85.8192	69.4387
	28.1079		3.44657	10.2259		29.1527	26.0731		37.2819	39.4438	73.5187		21.8177	56.5826	72.4422		61.765	63.3699	75.0888	78.5016		70.1091	81.7153	69.5174
	27.8679		3.35922	10.0516		28.9984	26.3		36.4234	40.0385	73.5061		21.8467	56.2833	72.4504		61.9731	63.6245	75.2525	78.95		70.1139	80.238	69.3684
	27.6252		3.27524	9.96915		28.7691	26.3968		35.5359	39.7317	73.3476		21.9666	56.4964	72.3699		61.8389	63.4798	75.3202	78.6706		70.2029	78.4373	69.4195
	27.6884		3.34115	9.83022		28.802	26.4575		35.1691	39.9887	72.2708		21.6699	56.4599	71.9869		62.0555	63.4216	75.5114	79.1827		69.9161	77.5574	69.7959
	27.8185		3.31234	9.92014		28.9043	26.3396		34.3492	39.9566	72.0298		21.5778	56.277	71.8157		62.1515	63.6585	75.4035	78.6704		70.052	77.7497	70.0065
	28.0808		3.30733	10.0969		29.0204	26.4389		33.5537	40.0358	72.4915		21.6466	56.0144	71.8286		61.9538	63.9488	75.4503	78.2934		69.961	78.1378	70.0708
	27.9208		3.33647	10.21		29.1953	26.3443		33.5445	40.2115	72.8229		21.5145	55.6634	71.5466		61.7804	64.0125	75.1355	78.1857		70.2648	77.9889	69.9365
	27.911		3.30264	10.2633		29.4268	26.6328		32.6485	39.6254	73.2548		21.2163	55.5474	71.3069		61.8323	63.7695	74.8719	78.0955		69.8618	77.2323	69.8398
	27.9351		3.31419	10.3202		29.309	26.516		32.6312	39.7771	73.6574		21.2687	55.5043	71.0767		61.692	63.6018	74.6325	78.1164		69.9844	75.6446	69.8658
	27.6995		3.38483	10.4136		28.8913	26.3312		31.6611	39.9267	73.6419		21.2613	55.4185	71.3729		61.6757	63.373	74.6719	78.2758		70.1743	75.2672	69.8823
	27.3617		3.39673	10.4123		28.9504	26.5418		31.2423	40.4564	73.7689		21.2255	55.262	70.9683		62.0042	63.5555	74.7444	78.0912		70.5737	75.6118	69.7361
	27.1622		3.41755	10.3806		28.9652	26.3029		30.483	40.3651	75.2097		21.4002	53.3114	71.1834		62.4017	63.7243	74.7123	78.2023		70.9528	75.4616	69.6508
	27.2529		3.43454	10.6864		28.9759	26.2672		30.5125	40.2956	75.0736		21.335	53.0848	71.4126		62.3305	63.7058	74.8366	78.4504		70.9639	75.2978	71.0574
	27.4846		3.48424	10.721		28.9437	26.2664		30.6391	39.5185	74.9501		21.2392	53.1928	71.5378		62.4961	63.7487	74.9936	78.3481		70.9011	75.2255	71.4667
	27.4813		3.53296	10.8474		29.0267	26.3694		30.531	39.4574	74.7644		20.9901	53.4673	71.8461		62.5921	63.7726	75.0406	77.8475		70.5872	74.9696	71.8891
	27.3202		3.48553	10.7078		29.054	26.291		29.9761	39.3618	74.7367		21.821	53.5704	71.4551		62.7626	63.4747	74.1296	76.62		70.5268	74.9086	72.2516
	27.1424		3.48752	10.6498		29.0138	26.4039		29.5564	39.7873	74.6904		22.0229	53.7903	71.2583		63.0157	63.6376	73.431	76.8027		70.2387	75.0597	72.658
	27.1179		3.47561	11.0417		28.6952	26.7256		30.0214	39.8277	74.9489		21.3043	54.2028	70.7939		63.1265	63.2806	73.2067	76.9273		70.1913	74.9368	72.7027
	27.2267		3.5344	11.2344		28.7335	26.9		30.0436	39.4405	73.3385		20.7103	54.5404	70.5269		63.2963	62.5071	72.8773	76.66		70.1771	75.0572	72.3854
	27.3024		3.45203	11.0407		28.7355	26.8825		29.5953	39.6413	72.9206		20.8626	54.5486	70.3236		63.5025	62.806	73.0894	75.9979		70.3109	74.6732	72.492
	27.3557		3.55783	10.9787		28.7584	26.9496		29.1482	39.8056	72.3927		20.7078	53.9701	70.0638		63.3921	62.4887	73.2433	76.3875		70.2471	74.6986	72.4434
	27.3971		3.7277	10.9362		28.7216	26.7744		29.087	39.7553	72.5814		20.68	54.0808	69.739		63.4948	62.7617	73.0422	76.6475		69.9228	74.7257	72.605
	27.2732		3.67263	11.0375		28.6733	26.8316		28.8052	39.4853	72.393		20.9709	53.7489	70.0135		63.6385	63.1478	72.9102	76.8235		70.1279	74.5208	72.2914
	27.151		3.6586	11.0257		28.7487	26.736		28.2141	39.5172	72.286		20.9102	53.4159	70.0438		63.762	63.3955	72.4593	77.0401		69.8969	74.4787	72.1723
	27.0762		3.63782	11.0829		28.6231	26.6928		28.0272	39.4746	71.9923		20.8391	53.4363	70.2551		63.879	63.026	72.6815	76.2684		69.7137	77.228	72.0474
	26.9646		3.64209	10.4285		28.6884	26.5455		27.8007	39.7658	71.9013		20.7242	53.4639	70.277		63.7416	62.9768	72.4891	75.9705		70.0589	78.8036	71.9904
	26.9229		3.64344	10.2023		28.9695	26.5062		27.9994	39.5295	72.1864		20.5646	53.4167	70.017		64.0427	62.7154	72.4493	76.1054		70.0253	80.6182	71.8164
	27.1065		3.72422	10.1491		29.1785	26.3911		27.5625	39.6277	72.4431		20.2142	53.5615	69.8037		64.6058	62.6377	71.6153	76.3994		69.7223	81.2892	72.066
	27.1321		3.74165	10.1938		29.2166	26.2927		27.7514	39.075	72.4761		20.479	53.6612	69.5437		64.7629	63.3258	70.9215	75.4598		69.8365	83.6343	71.6094
	26.9948		3.70233	10.1806		29.1831	26.533		28.027	39.0484	72.7388		20.5244	53.7015	69.6327		64.7654	66.2739	69.6625	75.8889		69.6411	83.7727	71.6749
	26.9425		3.74332	10.0831		29.2126	26.5891		39.746	39.0079	72.5543		20.8166	53.5209	69.7423		64.8572	67.966	69.0715	78.5362		69.4275	83.3736	71.4837
	27.068		3.79633	10.1121		29.1623	26.4399		39.8593	38.8674	72.6592		20.7052	53.4839	69.6267		64.4807	67.7451	69.1354	79.1433		68.9454	82.6751	71.3602
	26.9628		3.78703	10.0367		29.1734	26.378		37.3001	38.8957	72.5597		20.644	53.1434	69.6359		64.699	67.8069	68.7928	80.2018		68.6202	81.9853	71.5182
	27.0431		3.80699	10.1353		29.1738	26.3486		34.6365	38.7796	72.4062		20.8073	53.2038	69.6115		64.7917	67.4338	68.7892	81.2216		68.5881	81.3318	71.2795
	27.1083		3.80442	9.88099		29.4437	26.2572		32.6431	38.7907	72.4573		20.8199	53.0934	71.1064		64.5643	67.2658	69.3093	82.2479		68.5028	80.9999	70.9826
	27.1728		3.93693	9.7068		29.7219	26.1723		31.864	38.7011	72.3252		20.9063	53.2881	71.2896		64.607	67.247	70.6577	82.2637		68.316	80.5834	71.0252
	27.0223		3.8121	9.84785		29.9754	26.3311		30.7561	39.1361	72.5855		21.1557	53.0992	71.4185		64.7084	67.2611	73.4222	82.6346		67.998	80.5199	71.0575
	26.9719		3.79776	9.80137		30.3588	25.9352		29.5541	38.7028	72.4958		21.057	53.2425	71.7968		64.4972	67.4471	74.8285	82.3968		67.7272	79.6415	71.4801
	26.6222		3.88222	9.81168		30.3756	25.9318		29.3116	38.7323	72.4575		20.8909	53.3878	71.8938		64.0947	67.1095	75.2918	82.2859		67.7848	79.0819	71.7003
	26.6611		3.66826	9.88142		30.3069	25.8134		28.7611	38.7117	72.1925		20.9245	53.3893	71.7938		64.3063	66.8909	76.1571	82.3401		67.8977	78.9107	71.6337
	26.6216		3.62491	9.89181		30.3879	25.9647		28.6228	38.7541	72.1812		20.9825	53.3995	71.4388		63.6457	66.947	75.9386	82.3867		67.777	78.4657	71.6314
	26.7663		3.57787	9.83454		30.3245	26.0422		27.4973	38.924	71.7472		20.8833	53.7209	71.3269		67.454	67.2828	75.5738	82.3766		67.7143	78.1966	71.2296
	27.0911		3.61081	9.90861		30.5385	25.972		26.7032	38.7605	71.7175		21.0602	54.2408	71.4122		68.3714	67.2878	75.1012	82.1837		67.4997	78.2024	71.0916
	27.0805		3.36148	10.0219		30.6176	26.0861		26.1863	38.6648	71.4789		21.2437	54.4675	71.132		69.2202	67.3645	75.187	82.2497		67.4576	77.7597	71.217
	26.94		3.28523	10.0157		30.718	26.026		26.556	38.7199	71.3654		21.2468	54.6712	71.0028		70.5201	67.1927	74.9911	82.4304		67.2576	77.2308	71.4368
	26.9744		3.30616	10.195		30.5615	26.2313		26.1792	38.7334	71.4476		21.3	55.1771	70.8698		70.4431	67.1915	74.9218	82.6906		67.5192	76.9275	71.4425
	27.0764		3.32563	10.2482		30.603	26.2056		26.6148	38.8744	71.0329		21.3036	55.2702	70.9004		70.0328	67.0561	74.7559	82.5958		67.0687	80.6429	71.5938
	26.8849		3.31274	10.306		30.6693	26.2509		26.5593	39.3046	70.8093		21.2677	55.3092	71.0142		69.5879	66.8829	73.1394	84.356		67.104	82.0663	71.3006
	26.7922		3.22994	10.5247		30.5004	26.2583		25.781	39.1797	70.8581		21.1024	55.5626	71.0529		69.1311	66.8087	72.9641	84.3409		66.6937	81.7812	71.4201
	26.9817		3.16565	10.6061		30.512	26.1138		26.4527	38.6598	71.0196		20.931	55.4869	70.8707		68.8788	66.4968	70.0961	85.0595		66.9317	82.7141	71.6304
	26.9384		3.07487	10.2048		30.5984	26.5035		26.0982	39.0305	71.1671		20.9243	55.6849	70.6682		68.3822	66.2092	69.0137	85.1663		66.6415	82.667	71.8063
	26.9057		3.14251	10.118		30.8373	26.5733		25.1514	39.1832	70.8448		21.1314	55.6066	71.2217		68.0641	65.9881	68.7856	84.9898		66.8541	81.7988	71.8452
	27.0516		3.16145	10.0561		30.8045	26.4597		25.9082	39.3495	70.5334		21.3232	55.4023	71.4533		67.6844	65.6267	68.275	84.6873		66.8054	81.6588	71.8772
	27.089		3.19051	10.0484		30.8343	26.3974		24.7228	39.4811	76.4196		21.2164	55.6165	71.5124		67.3805	65.9444	68.509	84.2268		66.6398	80.9847	71.759
	26.9989		3.16796	10.1512		30.8701	26.346		24.2641	39.5917	77.8925		21.3991	56.1671	71.4392		67.3037	66.1862	67.6851	83.9696		66.2724	82.097	71.7948
	27.0003		3.20758	10.1326		30.7524	26.3465		24.7189	39.9789	79.455		21.4641	56.419	71.2061		67.3862	66.2181	66.8916	84.0334		66.0779	81.7757	71.7105
	27.15		3.21961	10.4501		30.743	26.3163		24.4302	40.1372	79.7338		21.6046	56.9077	71.3315		67.3301	66.0263	66.7647	84.2594		66.2737	82.705	71.9182
	27.0198		3.24148	10.3444		30.9937	26.1951		23.7845	40.5971	79.6975		21.5633	56.8111	71.2394		66.7882	65.9058	66.6276	83.9072		66.3722	83.1911	72.1817
	27.0239		3.27442	10.5228		31.1008	25.8561		24.3117	40.8037	80.5836		21.6074	56.9775	71.3569		66.6362	66.079	66.8157	83.8777		66.5973	82.7097	72.1829
	27.1759		3.26545	10.4701		30.9855	25.7111		24.5056	40.9475	81.0866		21.7055	56.6739	71.276		66.7647	66.0212	67.0697	80.1488		67.02	82.2066	72.5259
	27.0629		3.24167	10.1202		31.2181	25.6702		23.0992	40.3623	81.1511		21.5365	55.6668	71.247		66.9702	66.0342	67.1102	80.2564		67.2143	81.1597	72.6959
	27.0254		3.19781	10.1121		31.0873	25.6232		23.3559	40.3411	81.0196		21.1397	55.2766	71.0639		67.0893	65.5512	67.1497	78.4296		66.9628	80.4968	72.5178
	27.1268		3.22433	10.0447		30.9438	25.6291		23.4616	40.4047	80.9918		21.3617	55.4669	70.7924		67.0752	65.6008	65.5169	77.6169		66.6374	80.0601	72.641
	26.9929		3.10336	9.98806		30.9139	25.4065		22.0821	40.9446	80.9963		21.1887	55.3872	73.3209		67.2186	65.4093	65.8104	77.5998		66.8442	79.7446	72.8624
	27.0763		3.08675	9.97588		31.0873	25.5641		22.6637	40.5198	80.701		21.2226	55.5196	73.8982		67.4903	65.4872	65.998	76.7735		66.7921	79.3638	72.5219
	27.2755		3.1774	9.9129		31.0838	25.5115		22.396	40.5523	80.7316		21.5382	52.5444	73.9822		67.2876	65.878	66.1301	75.8601		66.3687	78.9247	72.7771
	27.1486		3.13848	9.79591		30.9616	25.5427		22.5129	41.2313	80.4394		21.6961	51.6032	74.8613		67.3198	65.7587	66.361	75.7343		66.2023	78.6184	72.7838
	27.1818		3.14623	9.6009		30.8193	25.6971		21.5529	40.7143	80.212		21.6247	51.9324	75.1488		67.2388	65.6204	66.4202	75.2611		66.2608	78.1465	72.6846
	27.4741		3.1219	9.76873		30.9888	25.4651		21.4067	40.6864	80.341		21.8261	52.0841	76.2908		67.2476	64.9203	69.5609	75.1519		65.5782	77.5839	72.8573
	27.3417		3.10704	9.74203		30.9861	25.3372		22.0446	41.2901	80.0833		21.8679	52.4882	76.2769		66.8026	64.5553	70.2193	74.9201		65.5628	77.3431	72.8048
	27.0309		3.00044	9.83305		31.1331	25.4616		21.5013	40.8942	80.2401		21.6566	52.5837	76.2302		66.9189	64.3606	70.1608	74.7447		65.7303	77.4232	73.0389
	26.9036		3.00472	9.92249		30.9998	25.5082		21.6456	40.9501	80.2658		21.4695	52.6997	76.2971		66.427	64.321	71.022	74.3143		65.5278	75.3492	72.9829
	26.803		2.99698	9.83641		31.0347	25.4317		21.6911	41.5064	80.0757		21.4895	52.9143	76.0063		66.4368	64.3101	71.8246	74.2665		65.5428	73.8901	72.9308
	26.7083		3.08807	9.56441		31.0193	25.2229		21.8063	41.5225	80.0102		21.6539	52.8631	76.0444		66.5359	64.049	72.0401	73.9931		65.7972	71.1396	72.9829
	26.7177		3.09075	9.62934		31.2551	25.305		21.6176	40.2403	79.6241		21.6151	52.7262	75.7057		66.4865	63.9346	72.3064	73.8679		65.9134	70.0839	74.3637
	26.7805		3.1246	9.58079		31.0791	25.3989		21.5296	39.0444	79.4258		21.6675	52.7624	75.3634		66.6678	64.1925	72.3083	73.9136		65.4494	69.9033	75.9727
	26.6314		3.15385	9.57222		31.0733	25.3093		21.666	38.8967	79.4116		21.5076	52.9601	75.4432		66.4777	63.7672	72.3875	73.8357		65.6297	69.1125	76.9948
	26.5595		3.24583	9.71118		31.2421	25.588		26.1155	38.8007	79.4352		21.459	52.9278	72.5469		66.2157	63.7522	72.0831	73.7171		65.52	68.0196	78.1588
	26.6757		3.42329	9.82881		31.1705	25.5684		25.0578	38.3373	78.0176		21.3567	52.6691	72.7706		66.3575	63.8008	71.8559	73.9854		65.2156	67.7858	79.3334
	26.483		3.43872	9.66981		31.4449	25.7248		23.933	38.3084	77.4679		21.3825	52.5944	72.7078		66.2303	63.7913	71.6476	76.5705		65.418	67.3704	79.7958
	26.4664		3.47212	9.80667		31.2755	25.8158		23.4698	38.5514	77.0469		21.4355	52.8046	72.8911		65.68	63.3868	71.1107	77.4325		65.0267	67.302	79.8786
	26.6002		3.51303	10.0063		31.3187	25.7017		23.126	38.2797	76.7649		21.5753	52.7799	72.6277		66.0221	63.2033	71.1288	79.7967		64.9493	67.3914	80.0553
	26.5564		3.55057	9.93505		31.1892	25.5615		21.8043	38.2137	76.8909		21.4113	52.572	72.5193		66.5327	64.9782	70.9809	81.7756		64.9072	67.1099	80.0395
	26.692		3.5338	9.89946		31.1878	25.5458		21.3281	38.9393	77.1328		21.1819	52.5325	72.4678		66.2526	66.3732	70.8687	80.9248		64.9654	67.1547	79.8437
	26.4877		3.50687	10.0075		31.1146	25.7825		22.6516	38.187	77.2328		21.3266	52.5086	72.5187		66.2123	66.6492	70.5956	81.3513		64.8467	67.0842	79.9299
	26.4637		3.47442	10.0194		31.0915	25.7485		22.3331	38.9693	77.1008		21.6168	52.8294	72.8026		66.4503	67.78	70.522	81.7463		64.779	67.1565	79.9444
	26.6212		3.50318	10.1461		31.3851	25.7749		21.2899	38.956	76.7552		21.4822	52.5874	72.9581		66.3237	68.4235	70.6673	82.8915		64.9211	67.1369	80.0107
	26.4617		3.52251	10.3235		31.248	26.1284		21.659	38.289	76.5451		21.7114	52.5667	72.7095		66.4667	69.3529	73.7551	83.3819		64.7143	67.1033	80.1547
	26.4448		3.56238	10.2986		30.8424	25.9881		20.2252	38.1658	76.723		21.9246	52.396	73.283		66.4936	69.7944	73.9418	83.0434		64.7428	66.9575	80.6158
	26.2448		3.5461	10.1869		30.8619	26.0328		20.3324	38.3295	76.736		22.1516	52.5067	73.2394		66.2581	69.7538	75.5605	82.2052		64.7029	66.9777	80.6889
	26.3285		3.49759	10.0494		30.8366	25.8412		20.2027	38.6001	76.9377		22.16	52.6045	72.8963		66.1169	69.5517	75.3685	81.5674		64.7189	67.0373	80.5851
	26.2579		3.50258	9.82887		30.7561	25.8759		20.4204	38.1752	78.9881		22.3362	52.4827	73.0145		66.4676	69.9037	75.2493	81.1841		64.7237	67.1407	80.4997
	26.1365		3.54523	9.94216		30.6041	25.7527		20.3133	38.3028	79.6907		22.3103	52.4677	72.6854		66.5964	69.9128	75.2481	81.7233		64.7779	66.8878	80.179
	26.4347		3.55257	9.80618		30.8086	25.9407		20.246	38.692	79.3899		22.4558	52.8515	72.6613		66.851	70.1667	75.0009	82.2923		64.5943	66.516	80.2481
	26.3716		3.51156	9.7367		30.8744	26.0082		20.1781	38.9127	79.4401		22.3663	53.1141	72.4372		66.4972	70.4753	75.1832	83.4206		64.7906	66.2944	80.2781
	26.4634		3.52963	9.61773		30.8181	26.1837		19.7864	38.3234	79.0905		22.1686	53.8176	72.3343		66.7295	70.453	75.2388	83.4422		65.1174	66.2162	80.5963
	26.3003		3.47909	9.7379		30.898	26.1285		19.8918	38.8025	78.8051		22.1321	54.9061	71.9988		66.5962	71.45	74.6514	83.915		65.2306	66.0453	80.6404
	26.3144		3.58776	9.62825		31.2559	26.237		20.0459	38.7363	78.3944		22.4069	56.4467	71.8288		66.3531	73.3167	74.7068	83.6102		67.1864	65.6615	80.6896
	26.0565		3.62974	9.73438		31.3746	26.3168		19.6026	38.8541	82.0792		22.1913	57.8187	72.1104		66.3677	73.2237	74.6472	83.313		67.1507	65.4325	80.3843
	26.1045		3.54669	9.8007		31.5132	26.0771		19.6508	38.5628	81.9805		22.3181	58.2064	71.9444		66.4875	73.2584	74.5724	82.6525		67.0468	65.199	80.2493
	26.2097		3.42367	10.0063		32.0031	26.167		19.7263	38.0224	81.5646		22.2456	57.6828	72.3268		66.0995	73.143	74.6738	81.8063		66.809	65.1397	79.9277
	26.1838		3.5087	10.1379		32.1473	26.1891		19.9685	38.0852	81.5082		22.0936	57.3861	72.1964		65.8252	73.2294	74.7183	80.9408		66.9774	65.1955	79.5078
	26.0363		3.49067	10.084		32.0723	26.4809		20.7045	38.1473	81.6838		22.3401	57.2176	71.1517		66.0138	73.1621	74.7061	80.4857		66.8293	65.3394	79.3948
	26.0045		3.54528	9.96042		31.9752	26.561		20.639	38.2274	81.2863		22.395	57.0084	71.0793		65.9606	73.1635	74.5378	80.2311		66.9533	65.6829	79.1289
	26.1495		3.55771	10.0181		31.9835	26.4008		20.9021	38.3741	81.1663		22.374	56.6005	71.1302		66.0764	73.1839	74.5465	76.7095		66.5977	68.8316	78.8844
	26.2111		3.60403	9.93754		31.9831	26.3441		27.452	37.7358	80.855		22.4105	56.8399	71.1297		65.5006	72.8841	74.8821	75.3108		66.4956	71.5923	78.9584
	26.2723		3.57674	10.1177		32.1637	26.2354		48.4297	37.7023	80.7173		22.5163	56.5104	71.5276		65.2366	72.3223	75.1094	73.336		66.4325	72.526	78.6878
	26.2165		3.70004	10.1898		31.9995	26.3394		54.307	37.6519	81.8819		22.6069	55.437	71.3761		64.8373	72.288	74.9115	72.2292		66.1947	72.5449	78.5741
	26.3568		3.67053	10.2905		32.1947	26.2289		62.2737	38.1265	83.352		22.6774	55.2034	71.4071		64.3954	72.2707	74.77	71.4077		66.2684	73.5883	78.4155
	26.5537		3.62213	10.2602		31.9686	26.2389		52.6165	38.0908	83.8614		22.7171	54.8818	71.317		64.4904	72.3226	74.9952	70.7546		67.484	74.5919	78.2471
	26.6002		3.54572	10.1687		31.8507	26.451		46.0637	37.4037	83.5525		22.6164	54.6878	71.3972		64.4206	72.1878	75.0944	70.5927		67.6148	75.4202	78.1557
	26.4348		3.54024	10.4307		32.3948	26.4134		42.0814	37.3284	83.6131		22.4405	53.8598	71.2293		64.649	71.8711	75.0712	70.3028		67.5749	75.6915	78.2236
	26.1914		3.52688	10.4446		32.2344	26.2196		41.3022	36.9659	83.5422		22.4396	53.5204	70.6209		64.5518	71.503	74.9648	70.0972		67.807	75.8711	78.4363
	25.9536		3.52303	10.367		32.1986	26.1673		39.7485	38.4078	83.4971		22.127	53.5932	70.4763		64.3778	71.1222	74.7686	70.0762		67.4713	75.9602	78.3613
	25.9512		3.47078	10.4798		32.1435	26.2925		38.5473	38.8931	80.7672		22.2844	53.6208	69.1076		64.5997	70.7128	74.8958	69.8944		67.5451	76.543	78.1518
	25.8062		3.40456	10.2973		32.177	26.1968		36.9858	38.9177	80.8462		22.115	53.5842	68.6191		64.5846	70.3604	74.9263	69.7636		67.1238	76.4494	78.2703
	25.8826		3.35248	10.141		32.0825	26.1516		30.1471	38.8421	81.092		22.1457	54.5316	68.6234		64.5456	70.281	75.6509	69.8452		66.5355	76.4323	78.1817
	25.9537		3.44516	10.0735		32.38	26.2568		27.5868	38.9517	81.4449		22.2207	54.5217	68.8128		64.541	70.1001	76.0812	70.1356		66.3726	76.191	78.248
	25.8554		3.4146	9.90157		32.3661	26.1819		27.0106	39.0538	81.624		22.3418	54.9787	68.5922		64.3198	69.6516	76.069	72.5034		66.3461	75.999	78.3389
	25.9381		3.38743	9.99863		32.2813	25.9016		26.9375	39.4141	81.5363		22.4966	54.9547	68.6406		63.7773	68.9368	76.0368	72.4193		65.874	76.0781	78.5733
	25.8782		3.4225	9.91368		31.9656	25.8073		26.72	39.9807	82.4771		22.7914	55.211	68.6475		64.0067	68.8772	75.9621	72.1786		66.0665	74.8041	78.4216
	25.7734		3.47802	9.9433		32.085	25.9066		27.123	39.8841	83.3893		22.3657	55.0416	68.2844		63.8745	68.6265	75.6711	72.0192		65.749	73.7553	78.6251
	25.5497		3.52165	9.79302		32.0649	25.6589		26.2744	39.277	83.7497		22.4073	55.1284	68.6484		63.4875	68.2563	75.6117	73.4793		66.2997	72.9417	78.6111
	25.5183		3.56273	10.0102		31.854	25.7288		25.6634	39.2298	84.1794		22.2571	54.9998	68.511		63.0891	68.1715	75.7978	74.4997		66.0718	72.5736	78.5621
	25.6933		3.52949	10.0879		31.64	25.7099		26.3325	39.0417	84.3201		22.268	55.3727	68.4905		63.6309	68.1696	75.6627	75.3585		66.189	72.2794	78.6556
	25.8368		3.54423	10.163		31.844	25.6989		25.313	38.9819	84.3368		22.6108	55.4104	68.7196		63.6203	68.2209	75.4044	76.1891		65.9106	72.0176	78.4289
	25.6628		3.61948	10.031		31.7467	25.6484		53.0376	38.8168	84.4182		22.6395	55.6385	68.8883		63.7369	68.1059	75.5599	76.4602		66.0941	72.1091	78.5218
	25.987		3.61512	10.2593		31.7649	25.8034		58.4008	38.8322	84.479		22.252	55.0926	69.216		64.3758	68.1508	75.4305	76.824		66.5082	72.0272	78.6284
	25.92		3.5214	9.77087		31.9022	25.4935		56.5091	39.5362	84.4479		22.1955	55.0886	69.7308		64.2297	67.9615	75.4882	77.3772		66.5377	71.9455	78.8262
	25.8011		3.54924	9.7217		31.9643	25.5405		52.118	39.6075	84.7296		22.258	55.5375	69.6659		64.0692	67.8508	75.3224	77.5774		66.4111	71.9294	78.819
	25.8846		3.54488	9.70162		32.1714	25.5749		55.1926	39.9741	84.7341		22.2781	55.5296	69.7042		63.7569	67.5653	75.0399	77.5897		66.2097	72.1193	78.8916
	26.1027		3.51552	9.71141		32.1151	25.6508		54.1078	40.0696	84.4202		22.3323	55.664	71.1265		63.54	67.4098	76.9875	77.5671		66.2683	71.8669	78.5941
	26.4919		3.46961	9.80847		31.9387	25.6734		49.4845	39.9684	84.1617		22.4057	56.3473	71.1733		63.4983	67.4996	78.2863	77.3853		66.5177	72.0663	78.9316
	26.4677		3.43665	9.84094		31.8893	25.5324		46.4176	40.1445	83.6171		22.6604	56.2437	73.0785		64.4488	67.4884	77.467	77.4246		66.465	71.6909	79.0307
	27.0033		3.46676	9.45585		31.6224	25.4154		45.31	40.1152	83.5128		22.5772	56.1822	73.7196		64.8138	67.6517	76.9415	77.3682		66.5253	71.723	78.4011
	27.0383		3.43917	9.2769		31.4544	25.35		43.0234	40.8185	83.7347		22.251	55.8366	74.8696		64.7807	67.5831	76.528	77.2198		66.2507	71.4889	78.6846
	27.1464		3.39664	9.2774		31.4554	25.1017		40.1084	40.3067	83.9341		22.6222	55.6424	75.3121		64.3752	67.7192	76.1887	78.3948		66.2077	71.4536	78.6371
	27.0935		3.49219	9.30676		31.3738	24.9172		35.5827	41.0187	83.6794		23.3141	55.7077	75.3852		63.9021	67.4867	75.9375	78.3188		65.9644	71.3274	78.6378
	26.963		3.4751	9.55816		31.6494	25.1107		33.8935	41.3455	83.5337		22.6964	55.4984	75.6153		64.3458	67.2639	75.7093	78.7795		65.8936	71.1213	78.8591
	26.7301		3.53456	9.68877		31.8179	25.2952		33.3839	41.8211	83.4461		22.4084	54.4624	75.555		63.7035	67.3512	75.4091	80.2555		65.787	71.0705	78.8123
	26.8536		3.57764	9.61051		31.6803	25.0874		33.0062	42.2385	83.3753		22.3411	54.3004	75.582		63.4604	67.2235	74.8361	80.7445		65.54	70.7606	78.5599
	27.211		3.65843	9.37874		31.8387	25.0781		36.5399	42.4218	83.2945		22.0646	53.4274	77.6668		63.4051	67.3453	74.5579	80.6664		65.8687	70.4079	78.1682
	27.18		3.66354	9.42395		31.6634	25.1987		24.8334	42.3142	83.2042		22.0117	53.3486	78.5475		63.4609	67.3027	74.3763	80.4414		65.3213	70.3659	76.5716
	27.1638		3.70427	9.51206		31.513	24.9361		18.5674	41.5577	83.3836		21.5561	53.2873	78.3454		63.5403	67.3932	74.3185	80.7625		65.1464	70.4633	75.8861
	27.0613		3.67879	9.48635		31.7059	24.81		17.7428	40.1482	83.2393		21.5382	53.2662	78.4686		63.2767	67.6118	74.2698	80.419		64.7212	70.5118	75.0174
	27.0416		3.69801	9.6613		31.7986	24.8197		15.9384	38.9934	83.4415		21.6129	52.7307	78.3333		62.8703	67.7773	74.2879	80.0439		64.9769	70.3694	74.2261
	26.9927		3.69878	9.45391		31.8576	24.923		15.565	38.7402	82.6844		21.867	53.1833	78.1445		62.6154	67.446	74.1868	80.3088		65.1387	70.5934	74.1378
	27.0782		3.84524	9.16637		31.8764	24.7721		15.5447	38.5823	82.2427		21.867	53.4568	78.4061		62.5396	67.1664	74.2237	81.9596		64.8266	70.6048	73.862
	27.2538		3.75429	9.23455		32.1672	24.6715		16.0491	38.5882	81.8983		22.0075	53.6062	78.6141		62.4193	67.1398	74.2421	81.7772		65.0049	70.7306	73.7156
	27.2773		3.78995	9.22226		32.0704	24.5192		16.2211	38.4714	81.7006		21.8806	53.3686	78.5247		61.3722	67.5122	74.2136	81.3123		65.0813	70.8119	73.4354
	27.1388		3.85788	9.13144		32.2074	24.4546		34.3966	39.4286	81.4651		21.8606	54.07	78.1723		61.2404	67.3489	74.0504	80.7618		64.7589	70.928	73.4647
	27.1104		3.79655	9.2334		32.1884	24.3841		43.385	39.0515	81.1961		22.1073	54.0133	78.2216		61.5994	67.436	73.8981	80.1055		64.3486	71.1249	73.3687
	27.1447		3.77446	9.25002		32.1036	24.6688		40.1081	39.2153	81.2767		21.9773	54.0127	78.051		61.5432	67.151	73.7175	79.7602		64.3899	71.0864	73.246
	26.814		3.80512	9.44003		32.4102	24.6575		37.6127	39.1665	80.7193		21.9164	54.0617	77.9274		61.5015	67.3501	73.1401	78.1156		65.2345	71.3016	73.0424
	26.766		3.76813	9.33442		32.3027	24.6377		35.8525	39.8698	80.629		21.7677	56.1383	77.6932		61.3	67.324	70.2592	77.2176		64.7677	71.4998	72.8153
	26.7813		3.76475	9.2891		32.386	24.7318		34.3071	39.2997	80.4612		22.0231	57.113	77.6429		61.1802	67.385	69.9488	76.2273		64.8234	71.8737	72.8343
	26.7324		3.79139	9.32461		32.3445	24.8688		33.5048	40.2011	80.2426		21.9477	56.911	77.5993		61.3843	67.2625	68.8429	76.1564		65.1205	71.8617	72.8369
	26.8151		3.70217	9.33674		32.4052	24.7557		32.8252	40.2584	80.3633		21.8481	56.776	77.3637		61.4373	66.9463	68.628	75.5419		65.299	71.9608	72.789
	26.8585		3.76065	9.26992		32.2983	24.7079		32.6552	40.4531	80.3973		21.7823	57.3245	77.2417		61.2911	66.8469	68.3817	75.084		65.0507	72.0706	72.7372
	27.1961		3.70717	9.16072		32.0364	25.1036		31.6312	39.7949	80.397		21.8959	57.81	77.3543		60.8703	67.1938	68.2268	75.2655		65.0504	72.2174	73.0759
	27.075		3.77211	9.14173		32.0844	24.9644		31.016	39.8917	80.3103		21.6649	58.0234	77.0198		60.7664	67.085	67.9629	75.1917		64.8148	72.1725	73.1921
	27.3317		3.69861	9.04658		31.9142	24.8395		30.5582	40.0381	79.9225		21.8112	57.7838	76.8601		60.6967	67.0987	68.0983	75.3504		64.9119	71.8734	73.0028
	27.2644		3.66721	9.42519		31.9259	24.8744		29.5841	40.9198	80.2406		21.7448	58.0509	76.9835		60.5609	67.2237	67.9625	75.3175		65.2007	71.9726	73.1647
	27.3079		3.71511	9.43302		31.839	24.7635		29.355	40.1397	80.0761		21.6643	58.1033	77.0853		60.6842	66.8408	67.8052	75.3205		65.2429	72.139	76.9203
	27.2128		3.65266	9.59575		31.7243	24.9011		28.9608	39.9789	80.0321		21.514	58.099	77.0638		60.6764	66.9627	67.7502	75.4432		65.1123	72.0023	79.7018
	27.4551		3.6929	9.61551		31.6505	24.6718		28.9544	40.0581	80.3568		21.5564	58.0248	77.2061		60.8848	66.9098	67.6429	75.3683		65.0499	71.8394	80.971
	27.5416		3.68489	9.70993		32.0463	24.9145		28.6151	40.0435	80.5855		21.7646	57.647	77.0742		61.1307	66.5603	67.6656	76.8343		65.3688	72.0365	79.7852
	27.6509		3.64649	9.69694		32.0177	24.6458		28.4211	40.0594	80.449		21.9311	57.3972	77.0504		61.0305	66.7169	67.537	77.3531		65.1542	71.8198	80.6593
	27.7501		3.75253	9.94665		32.111	24.5147		27.9769	40.0768	80.3007		21.8623	57.2817	76.9014		60.9734	66.5773	67.5074	77.6533		65.1426	71.7436	81.9422
	27.6784		3.71923	9.94887		32.0298	24.4298		29.877	40.2101	80.0823		21.8606	57.0437	76.918		61.7677	66.2723	69.4577	77.8169		64.9277	71.8007	81.1998
	27.7016		3.64192	9.89185		32.0289	24.5543		30.7631	40.5488	80.3537		21.9054	56.4769	76.0633		61.4676	66.1305	70.6788	77.9013		65.0673	71.7327	82.1065
	27.521		3.75025	9.94749		31.8747	24.5075		30.8884	40.0552	80.1358		22.0534	56.0849	75.6025		60.9829	66.0449	70.5005	77.6191		65.4004	71.5225	82.839
	27.4295		3.66199	9.80913		31.8022	24.4153		28.355	40.7866	79.8209		21.925	56.0635	75.3444		60.9029	66.0085	69.9484	77.8742		65.412	71.4878	82.909
	27.454		3.66573	10.0113		31.4995	24.3891		26.6845	40.688	79.7624		22.0226	56.4082	75.2813		60.2508	65.9154	72.3106	77.6512		65.1366	71.712	83.4537
	27.3967		3.59201	10.2153		31.6004	24.3072		26.3736	40.1669	79.6627		22.0285	56.623	75.3907		60.1663	65.8651	72.683	77.3854		65.5632	71.519	83.8639
	27.4619		3.57904	10.1365		31.7407	24.3174		25.8875	40.3022	79.3715		21.9166	56.5435	75.2101		59.9522	65.7274	73.7856	76.4384		65.7274	71.8266	83.5477
	27.5419		3.63186	10.1494		31.6419	24.1796		25.0086	41.1366	78.9961		21.7463	56.3606	75.4387		59.4694	65.7709	73.9713	76.4791		65.564	72.0105	83.6114
	27.5891		3.70345	10.0995		31.6626	24.2601		24.8463	41.3323	78.7971		21.9009	56.1998	75.5138		59.171	65.5965	73.6845	75.7982		65.358	71.9288	83.2098
	27.5935		3.78796	10.0189		31.4455	24.2859		24.7375	40.7283	78.6889		21.8331	56.3928	75.5907		59.1634	65.6866	73.9879	75.3805		65.1963	72.0244	83.3311
	27.4432		3.72501	10.0366		31.3768	24.5715		24.3833	41.4666	78.6345		21.8951	55.9961	73.768		59.1174	65.8912	74.0909	75.2421		65.0177	71.9155	82.9586
	27.8203		3.74982	10.0049		31.313	24.4326		24.1658	42.0893	78.3652		21.9989	55.8271	73.092		59.1488	65.8476	74.1284	75.1578		65.1717	71.6	82.9542
	27.8252		3.6887	10.153		31.3165	24.3934		24.1109	42.1527	78.4586		23.5675	56.104	71.6774		59.4073	66.1067	74.2305	75.3968		65.1608	71.2172	82.2131
	27.6611		3.61942	10.3544		31.3821	24.5011		24.0364	42.1169	78.2937		23.2905	55.7122	70.9287		59.5624	65.8038	74.3018	75.2308		64.6138	70.8852	82.3621
	27.8286		3.60263	10.2585		31.4347	24.6678		23.9115	42.0916	78.0831		22.6377	55.7118	71.1868		59.4657	65.8171	74.5652	75.3169		64.3101	71.0038	82.0338
	28.092		3.61412	10.2282		31.3134	24.7756		22.7856	42.1056	78.3071		23.0725	55.6498	71.1021		59.0946	65.7383	74.5945	75.2491		64.1262	72.6513	81.9716
	28.1881		3.7026	10.1789		31.389	25.0584		22.5154	42.5009	78.374		24.0312	55.6524	71.2988		59.1722	66.1745	74.6784	76.2927		63.8482	72.9219	81.5534
	28.1123		3.75957	10.2673		31.1846	24.9146		30.6043	43.0818	78.1979		23.8326	56.0267	70.1091		59.347	65.7805	74.5183	76.6679		64.2684	72.9938	81.3147
	27.9176		3.82364	10.0874		31.2791	24.8218		32.0827	43.0928	78.2478		24.2171	56.2706	69.5615		59.4506	65.7559	74.6485	77.2692		64.2605	72.7068	81.3634
	28.024		3.67819	10.0882		31.573	24.897		38.335	43.2246	78.2875		24.2553	56.6849	69.589		59.24	65.78	74.5293	77.6404		64.2774	72.9507	81.405
	28.1116		3.61889	9.63785		31.4541	24.7755		40.292	42.6967	78.4284		23.0308	56.4698	69.3944		58.9442	65.6438	74.7766	78.242		64.0354	74.1875	81.1531
	28.4156		3.61072	9.75949		31.5257	24.6348		34.7325	42.8635	78.0856		22.4718	56.1854	69.2174		58.903	65.9687	74.9676	78.4099		64.1766	74.1006	80.9299
	28.3401		3.65494	9.62205		31.3177	24.736		31.0374	43.2883	77.7739		22.286	56.0461	69.3131		58.963	70.4387	74.9202	78.9023		64.3152	74.6487	81.0111
	28.2536		3.65825	9.58868		31.4799	25.0552		28.7954	42.6807	77.8275		22.2598	56.0709	69.3482		58.558	71.0925	73.1814	78.6907		64.9286	74.9948	80.9478
	27.8876		3.75137	9.65294		31.4793	24.9195		27.5705	43.3528	77.9292		22.5316	56.1649	68.1119		58.781	73.2472	71.7622	78.5877		64.9687	74.9125	80.4098
	27.8211		3.74413	9.58707		31.5512	24.9312		25.7844	42.8088	78.0491		22.4905	56.0534	67.6502		58.6402	74.2538	70.8933	78.3533		64.9754	75.2635	80.3428
	27.7332		3.76796	9.66906		31.6305	25.0968		24.2108	42.6237	79.9354		22.6762	56.0191	66.8599		58.3209	75.6433	70.5295	78.514		65.2123	75.2576	80.1659
	27.707		3.75843	9.73544		31.659	25.137		23.5958	43.3033	79.7406		22.5003	56.1061	66.6542		58.4016	76.2266	70.1117	78.1014		65.1589	75.2836	79.7672
	27.565		3.72111	9.71149		31.6924	25.1953		23.4959	44.1092	79.7411		22.3954	56.0301	66.2493		58.1417	76.3915	69.8218	78.7511		64.8807	75.4454	79.8915
	27.5817		3.76114	9.72462		31.8028	25.138		23.6596	44.248	79.8699		22.4	55.9881	66.4342		58.1817	76.1795	69.8813	79.1108		64.9471	75.6947	79.36
	27.5047		3.77112	9.64124		31.654	25.1414		22.5625	44.5528	79.8922		22.6717	56.1458	65.9101		58.1673	76.1114	69.5717	79.1138		64.8529	75.747	79.03
	27.327		3.73999	9.64371		31.7387	25.3306		21.8947	44.5832	79.9156		22.6821	55.8633	65.7856		58.02	76.0541	69.4344	79.3977		64.9648	75.8905	78.8637
	27.2178		3.69803	9.82473		32.0292	25.1782		21.471	44.0186	79.9356		22.9933	55.7249	65.9465		58.3037	75.7983	69.4563	79.5068		64.6026	75.8145	78.4773
	27.149		3.70523	9.77767		32.0888	25.4655		21.1202	44.0937	79.9422		23.2315	55.6766	67.2062		58.7534	75.7889	68.9148	79.2162		64.4919	75.7582	78.3079
	27.4812		3.69379	9.83994		31.933	25.4457		21.0011	44.5564	79.8459		22.8026	55.6132	69.0478		58.3534	75.8398	68.8396	79.0464		64.1605	75.7214	77.6806
	27.3291		3.72419	9.71849		31.9309	25.6618		25.4293	44.4711	79.4852		23.1614	55.6548	69.7816		58.197	75.9838	69.0857	79.276		64.3124	75.824	74.2867
	27.313		3.62226	9.72809		31.9638	25.7945		26.5982	44.5748	78.8366		22.8197	55.2371	70.7176		58.1053	75.7816	72.4898	79.2435		63.9163	75.591	72.046
	27.181		3.64919	10.022		32.0165	25.5337		24.9149	44.4228	78.275		22.923	55.5993	70.7642		58.0074	75.5165	73.9817	79.4626		63.8343	75.6547	71.2101
	27.3018		3.66132	9.89403		31.8369	25.6668		25.4001	44.5001	77.9104		22.857	55.2835	71.3387		58.2909	75.0056	74.0597	79.2805		63.865	75.6118	70.8082
	27.2305		3.62997	9.78931		31.5565	25.3864		24.2872	44.467	77.5347		22.9735	55.5838	71.8061		58.5032	74.739	73.7215	79.1414		64.1703	75.6276	70.0907
	27.2551		3.64237	9.74488		31.3031	25.322		23.5741	44.4899	77.2254		23.014	55.3224	72.0401		58.6322	74.6243	74.0331	79.0055		64.3453	75.647	69.4928
	27.1883		3.74165	9.80162		31.4163	25.2657		22.6278	44.4754	76.9017		23.053	55.3227	72.271		58.7076	74.1466	74.1556	78.6918		63.9881	75.8814	69.0269
	27.0926		3.76364	9.67176		31.1443	25.4404		21.789	44.4975	76.7593		23.0224	55.4411	72.6193		58.6428	73.649	74.2858	78.8716		64.1449	75.571	68.7315
	27.0615		3.80089	9.67476		31.1892	25.6776		21.2546	44.3286	76.5853		23.0056	55.1283	72.6187		58.8351	73.7192	73.9411	79.8738		63.5939	76.664	68.6564
	27.0036		3.82981	9.9758		31.2961	25.4962		20.6941	43.6677	76.6483		23.0311	54.9936	72.7304		58.5533	73.7313	73.6826	80.26		63.7087	77.3534	68.4733
	26.9066		3.88761	9.91748		31.1821	25.3691		20.5042	44.3669	76.6195		22.9219	54.9659	72.7076		58.5689	73.6929	73.873	81.0468		63.1207	77.9472	68.4404
	26.6361		3.92283	10.1216		31.176	25.5717		20.2204	44.5313	76.543		22.9728	55.0138	72.5487		58.6801	73.7774	73.419	81.2232		63.0853	77.9777	68.4096
	26.4354		3.89992	9.74144		30.9623	25.4332		26.7686	44.2359	76.5373		22.9975	54.9198	72.9146		59.033	73.5148	73.451	81.7186		62.872	78.3707	68.3275
	26.2241		3.80772	9.82434		30.6546	25.6986		26.2432	43.7192	76.3417		23.0911	54.8987	72.9792		58.9867	73.6174	73.6497	82.118		62.7076	78.3907	68.3912
	26.0769		3.81444	10.0567		30.7212	25.6462		29.7824	42.5017	76.6528		23.4269	55.4793	72.9916		58.7004	73.6965	73.9308	82.7878		62.4647	78.5652	68.2942
	26.1459		3.76907	10.3071		30.6394	25.8652		29.1126	42.5901	76.2722		24.1777	55.0472	72.9364		58.481	73.5967	73.9265	83.0035		62.3581	78.4193	67.9008
	26.2003		3.82111	10.2734		30.5586	26.0073		29.6012	41.6148	76.2233		24.4715	55.1248	73.1672		58.7682	73.7785	74.0527	83.1973		62.1839	78.7539	68.0759
	26.1992		3.83777	10.5289		30.5562	26.1164		29.017	41.4365	75.9225		24.27	54.7306	73.5048		59.0386	73.5623	74.2314	83.1252		61.8972	78.757	67.9085
	26.2193		3.83965	10.5153		30.4249	25.823		28.7606	41.0598	75.9109		23.9699	54.8013	73.4922		59.0026	73.1946	74.4001	83.2012		61.8629	78.9385	67.4791
	26.3248		3.93018	10.2587		30.5777	25.9429		28.3831	40.8368	75.4621		24.4578	54.3876	73.5979		58.9453	72.9932	74.2483	83.4591		61.8352	78.9548	67.2569
	26.6277		3.88629	10.0813		30.1238	26.0467		27.975	40.4045	74.9727		23.8579	54.7291	73.5052		58.7172	72.8244	74.1844	78.2934		61.2467	79.1308	67.3141
	26.5464		3.89931	9.7565		30.174	26.227		26.2567	40.3647	73.9322		24.0778	54.9163	73.643		58.5955	72.5708	73.8344	77.3908		61.1395	79.1205	67.4044
	26.5502		3.89426	9.84452		29.9797	26.2561		25.9608	40.8225	73.7203		23.6745	55.181	73.7984		58.2438	72.4554	73.7381	76.2135		60.7264	79.3001	67.0841
	26.5951		3.99166	9.66947		30.0615	26.086		25.3825	40.4002	73.8659		23.3189	55.2274	73.9691		58.083	72.5787	75.6243	75.6001		60.622	79.0847	67.1332
	26.5085		3.92758	9.70818		29.8785	26.088		24.8053	41.0645	73.4636		23.2622	55.492	74.1309		57.8188	72.7996	76.0681	75.8311		60.6865	78.976	67.1976
	26.7675		3.87283	9.63692		29.8634	26.1042		24.4315	40.9677	73.0836		23.4295	55.9017	73.8446		57.6811	72.6645	76.3469	75.6517		60.7765	79.0124	66.9757
	27.0575		3.83796	9.92288		29.8819	26.0911		24.3221	40.7454	72.8138		23.3324	55.9312	73.8531		57.3552	72.742	76.8621	75.9817		60.6845	79.0773	67.0186
	26.9795		3.77654	9.90996		29.8483	26.1212		24.405	40.6828	72.6054		23.2839	55.8712	74.2909		57.4425	72.573	76.8597	75.9947		60.4536	79.141	66.9616
	26.8969		3.76654	9.80786		29.8109	26.2558		23.8156	41.0992	72.6441		23.3718	56.2652	74.1654		57.2451	72.3884	76.9219	75.9836		60.1214	79.2356	66.675
	27.109		3.73378	9.83707		29.6375	26.2624		23.5896	40.8559	72.507		23.3337	56.4211	74.0737		57.4675	72.1262	77.2508	78.1067		60.1601	79.1389	66.2149
	27.1969		3.81451	10.0739		29.6814	26.1734		23.0109	41.0993	72.6147		23.0951	56.54	74.3673		57.4739	71.7934	77.4623	79.5033		60.3746	79.2494	66.0556
	27.0796		3.93787	10.1059		29.8005	26.1173		22.7148	40.7704	72.6537		23.2485	56.7675	74.6837		57.4707	71.4503	77.6498	79.2281		60.7342	79.0182	65.9692
	26.8772		3.90584	10.16		29.5664	26.2733		23.5184	40.8697	72.8047		22.8574	56.7597	74.5051		57.5615	71.5015	77.7386	79.2255		60.1877	78.8123	65.9974
	27.057		3.95693	10.4008		29.3946	26.4299		49.1384	40.7197	72.9396		23.0234	56.9739	74.6416		57.7114	71.2794	77.6826	79.46		60.3718	78.8769	65.755
	27.08		3.9296	10.4689		29.424	26.2067		50.2583	40.1925	72.9935		23.1042	57.1004	74.5759		57.5102	71.271	77.6375	79.5684		60.2015	78.6502	65.7024
	26.9058		4.00155	10.4651		29.4686	25.9677		47.7588	40.719	73.133		23.4891	57.174	74.4204		57.572	71.0107	77.5152	79.6793		60.0692	78.7693	65.8379
	26.8453		4.06804	10.3293		29.2022	25.8285		45.8888	40.9252	73.026		23.4343	57.1584	74.6165		57.4387	70.9695	77.3881	79.4177		60.1209	78.6954	65.923
	27.0399		3.99558	10.1668		29.1324	25.7403		42.5177	40.3189	72.7422		23.5235	56.9371	75.9536		57.2811	70.8164	77.1099	79.4805		59.9862	78.4621	65.8333
	27.0595		4.08103	10.2785		29.1083	25.6686		40.5472	40.2512	72.8864		23.3275	56.72	78.7284		57.2833	70.6495	76.9593	79.5092		60.1442	78.0274	65.5798
	26.7779		4.01448	10.3668		28.9731	25.8323		40.0227	40.7633	73.1462		23.5736	56.6376	78.2825		57.3606	70.6436	76.8112	79.5554		59.9637	77.8066	65.2886
	26.7084		4.04162	10.0766		28.9231	25.958		39.3413	40.7202	73.0809		23.4883	55.8479	81.1775		57.3156	70.5389	76.4492	78.0893		59.5236	77.7193	65.2614
	26.7541		4.10668	10.2011		28.8538	26.0318		38.74	40.9047	73.0762		23.4085	55.3463	82.2587		57.0142	70.3226	76.6655	78.1233		59.1905	77.7467	64.9148
	26.5856		4.18851	10.0697		28.8271	25.8104		38.8264	40.9344	73.1819		23.3582	52.6771	82.6671		56.6488	70.3927	77.0075	78.212		58.9954	77.7006	64.8813
	26.619		4.16859	10.0328		29.0132	26.0092		55.8113	40.9953	73.2813		23.536	52.8293	82.9159		56.6805	70.2729	76.9996	77.4182		59.0996	77.7398	64.986
	26.7293		4.11415	10.2934		29.1115	25.9848		56.8044	40.8536	73.2686		23.5108	51.4635	82.9029		56.4947	70.0989	76.8609	76.8817		59.1743	77.4233	65.0834
	26.7965		4.13534	10.2172		29.2243	25.7434		54.2091	40.908	72.8787		23.4434	51.2718	82.6911		56.8736	69.7813	75.6466	76.9682		59.3517	77.4795	64.9639
	26.9334		4.14396	10.4236		29.1997	25.9022		58.4589	40.9829	72.6339		23.7943	51.0825	82.5625		56.7402	69.8781	75.3329	76.9367		58.8041	77.4875	67.1074
	26.8201		4.25386	10.5877		29.2676	26.0988		60.1533	40.9885	72.7357		23.9031	51.1648	82.4085		56.8468	69.3789	74.9338	77.0875		58.8434	77.0894	67.5897
	26.6736		4.22519	10.5389		29.1362	26.3191		57.4091	41.1389	73.0274		23.8462	51.5454	82.0242		56.7922	69.5701	74.37	79.9016		58.5999	77.1346	68.2324
	27.0252		4.30743	10.5965		28.9209	26.0223		52.6098	40.5333	72.8832		23.6479	51.4604	81.8349		56.8087	69.5954	74.4296	80.0997		58.2044	77.1883	68.5882
	27.1677		4.28978	10.6369		28.9782	26.1786		49.0214	40.6292	72.8654		23.5758	51.4603	81.5703		57.0929	69.0169	74.5012	80.0388		57.6886	76.5619	69.3967
	26.9273		4.34076	10.6326		29.1347	26.2764		46.9691	41.3028	72.3524		23.3062	51.5037	81.0503		57.0531	69.1564	74.9405	79.8936		57.9548	76.2913	69.5362
	26.9848		4.17722	10.732		29.2181	26.3961		45.2314	40.6409	68.5682		23.2581	51.714	80.9651		57.0647	69.0211	75.0398	79.587		59.2681	76.0928	69.4674
	27.0345		4.18484	10.6748		29.3169	26.4065		44.0907	41.1184	67.4865		23.3535	52.3769	81.029		56.7832	68.6951	75.3555	79.7865		58.7485	79.5385	69.6749
	27.1363		4.12396	10.745		29.2655	26.529		42.2317	40.5321	66.7014		23.6178	52.4979	80.9259		57.1352	68.8099	75.0083	79.4686		58.6873	81.0809	69.908
	27.4453		4.10149	10.7884		29.3851	26.4882		41.4274	40.5968	66.6637		23.6249	53.1242	80.7737		57.0976	69.1354	74.9626	78.9838		58.9089	82.2094	69.8143
	27.321		4.06262	10.6407		29.3752	26.2377		39.8856	40.7212	66.9966		23.6565	53.2652	80.2732		56.9364	68.9761	74.8706	78.0147		58.7074	82.5127	70.0915
	27.1093		3.9558	10.6987		29.3441	26.3622		39.1304	40.698	67.2147		23.6251	53.4802	79.8702		56.8522	69.1298	74.4253	76.8885		58.7409	82.8056	69.9921
	26.8735		4.04446	10.7276		29.2272	26.3414		37.8681	41.0175	67.2967		23.628	53.4074	79.9858		57.1148	69.6663	74.5575	76.523		58.8561	83.0988	70.0015
	26.955		4.00968	10.6565		29.3052	26.443		37.4252	40.5905	67.3925		23.7776	53.664	79.8683		57.3665	69.7811	74.6804	76.4634		58.9936	83.0328	69.9493
	27.1788		4.08406	10.3646		29.5009	26.5583		36.8249	40.5657	67.4753		23.6799	53.6629	80.2966		57.1364	69.9104	74.5352	76.4706		58.9851	83.0572	70.0128
	27.3456		4.07383	10.3122		29.1104	26.2788		36.44	40.558	67.5643		23.6718	53.506	80.2574		56.9148	70.0195	73.8119	76.5304		59.2704	82.9054	69.9704
	27.6065		4.08362	10.1252		28.941	26.4215		35.7626	41.858	67.4321		23.4321	52.731	80.4791		56.464	70.1013	74.1268	76.337		59.1539	83.1628	69.9827
	27.3625		4.08381	10.2199		29.0947	26.3658		35.8827	41.8282	67.1592		23.5165	52.3383	80.2875		56.7514	70.0696	74.1613	76.2716		59.5408	83.283	69.9235
	27.1268		4.07709	10.3288		29.1636	26.2728		35.5182	42.2604	71.2098		23.5524	52.2369	80.058		56.6805	69.6963	74.4359	76.4257		59.3989	83.3615	69.8411
	27.3289		4.07341	10.3825		29.0606	26.3817		34.8011	41.5402	70.6646		23.4373	51.5025	79.8715		56.9517	69.7365	74.929	76.8362		58.8855	83.6037	69.625
	27.1277		4.04802	10.4328		28.8509	26.3955		34.3271	41.4332	70.4027		23.5211	51.3485	79.7613		57.0009	69.8944	75.1902	76.6171		58.9454	83.5602	69.8045
	27.0883		3.99451	10.3907		28.6909	26.5588		33.6883	41.5174	69.5878		23.3819	51.7707	79.3431		56.6946	69.9464	75.0375	75.6442		59.0527	83.5045	69.877
	27.1767		3.88096	10.4532		28.6801	26.6291		32.5203	41.3888	69.1768		23.4109	51.9605	79.0302		56.9842	70.0699	77.7084	75.1348		60.0329	83.6908	70.095
	27.2494		3.95767	10.3366		28.791	26.6147		32.7767	41.8247	68.5859		24.0438	52.3136	79.0968		57.0009	70.6271	79.5076	75.0204		59.6575	83.5082	70.0282
	27.1918		3.98113	10.1746		29.0101	26.6056		32.199	42.0062	68.2803		24.7145	52.0862	78.7359		57.3175	70.8103	80.3536	75.0394		59.7662	83.3094	70.2677
	27.203		4.03797	10.3092		29.0419	26.4737		31.8102	41.3346	67.6413		23.8316	51.7119	78.8197		57.6869	71.12	79.8259	75.0718		59.5559	83.2537	70.6086
	27.367		4.02425	10.3141		28.9921	26.4547		31.2028	41.4212	67.1774		23.7575	51.1226	78.4415		57.6369	71.2199	79.7437	75.8192		59.6573	83.6143	70.6563
	27.4246		3.98903	10.2645		28.9801	26.2538		31.1682	41.347	66.4772		23.6206	51.128	78.3521		57.2705	71.0585	79.5437	76.4083		59.4268	83.2991	70.2662
	27.4466		4.01668	10.3078		29.1329	26.3738		30.7215	41.8668	66.2528		23.6281	50.9647	78.1801		57.3401	70.736	79.4156	77.1028		59.3243	83.1527	70.3194
	27.653		3.99188	10.4477		29.0206	26.2793		30.1422	41.9026	66.0539		23.3386	50.9534	77.9392		57.6971	70.8166	79.3604	78.9949		61.0634	83.0099	70.6384
	27.5598		4.03256	10.4982		28.8553	26.1504		29.7638	41.8558	66.1614		23.5087	50.8477	77.9054		57.8012	71.0692	79.27	78.5635		61.1533	82.8621	70.6781
	27.3675		4.0582	10.4875		28.8634	26.0523		29.1229	41.8972	65.8672		23.5076	50.6065	77.6996		57.9637	70.8808	79.1676	78.1935		60.8005	82.5709	70.6155
	27.1996		4.09463	10.2615		28.4977	25.9784		28.8673	41.9987	65.6269		23.2272	49.488	77.9856		57.9923	70.8152	79.1042	78.1534		60.5968	82.9656	70.7423
	27.4481		3.92363	10.1517		28.1679	26.0733		28.5456	41.9362	65.8776		23.2495	48.9209	77.6476		57.8553	70.8713	78.4017	77.8226		60.3796	82.8508	70.8479
	27.6788		3.90567	10.0399		28.2753	26.1518		28.0756	41.8705	65.7795		23.0632	48.636	77.0164		58.156	70.7132	77.8708	77.7855		60.3743	82.7748	70.7509
	28.0304		3.79102	10.0638		28.4284	26.2194		27.8849	41.85	65.416		23.1035	49.0342	74.7716		58.6238	70.7657	76.5138	77.3866		59.8955	82.5642	70.7842
	28.1083		3.80326	10.1359		28.3451	26.2356		27.4488	42.0214	65.3258		23.3526	49.3051	74.1062		58.7576	70.9265	75.2537	77.4553		59.6465	82.5001	70.532
	28.1593		3.8178	9.95756		28.3822	26.043		27.1152	42.0628	69.6533		23.2094	49.5111	73.9835		58.1395	70.6689	74.9983	77.163		59.4536	82.3993	70.4443
	28.1884		3.90538	10.0414		28.0687	26.1613		27.147	41.918	69.2115		23.0399	49.6192	73.5441		58.2381	70.5048	73.9213	77.0826		59.5058	82.3018	70.814
	28.0267		3.83029	10.0076		28.0212	26.0068		26.9054	41.8705	68.8985		22.9084	49.754	72.5047		58.4355	70.4907	73.7567	76.7875		59.3997	82.0295	70.8674
	28.0304		3.77578	10.1899		27.852	25.983		26.927	41.808	68.6852		22.9482	49.8716	72.6183		58.6295	70.2075	73.9305	76.7584		59.0003	82.1974	70.8544
	27.8766		3.82102	10.3544		28.1456	26.1359		27.0084	41.2088	68.4912		22.712	49.9738	72.6546		58.959	70.207	73.9633	77.4768		58.8815	82.1555	70.9652
	28.0576		3.89819	10.239		28.0981	26.1362		27.1246	41.2984	68.4479		22.6296	50.2927	72.8958		59.2796	70.8932	73.6351	78.0552		58.5996	82.1042	70.8024
	28.0597		3.94646	10.4574		27.888	26.1065		26.6968	41.6832	68.1282		22.7385	50.5009	73.7179		59.1539	70.7825	73.3379	78.0924		58.4933	81.8663	70.815
	28.0308		3.96328	10.5356		27.8854	25.9271		26.4219	41.4915	68.1106		22.7971	49.8762	75.9057		58.8563	70.6877	73.2381	78.5137		58.4049	80.9482	71.0112
	28.1141		3.97344	10.3106		27.6143	26.1949		26.052	42.6237	68.0157		22.7871	49.4545	77.1094		58.5513	71.7785	73.0262	78.3637		58.2873	78.372	71.4149
